# Supplementary material for: Thermally activated delayed fluorescence emitters showing wide-range near-infrared piezochromism and their use in deep-red OLEDs
Source: Chem Sci. 2023 Nov 29;15(2):545–54. doi: 10.1039/d3sc05188a (PMC10763033; doi:10.1039/d3sc05188a)
Supplement: SC-015-D3SC05188A-s002 [file SC-015-D3SC05188A-s002.txt]

Ground state optimized geometry co-ordinates of MeTPA-BQ

 C                 -4.83526613   -0.66569832   -0.21492038
 C                 -4.83528553    0.66555978    0.21496800
 C                 -6.10234731    1.38273542    0.54175428
 C                 -7.36784581    0.65093325    0.26278990
 C                 -7.36782681   -0.65113726   -0.26276185
 C                 -6.10230751   -1.38291379   -0.54169912
 O                 -6.09932867   -2.50647230   -1.00766826
 O                 -6.09940175    2.50630580    1.00769498
 N                 -3.69516268   -1.34628234   -0.31209369
 C                 -2.54836450   -0.71314828   -0.08227780
 C                 -2.54838598    0.71307952    0.08231676
 N                 -3.69520252    1.34617878    0.31213649
 C                 -9.77961864    0.64656849    0.26248132
 C                 -9.77959980   -0.64682343   -0.26250074
 C                 -1.35559088   -1.56709664    0.02317148
 C                 -1.35563957    1.56706437   -0.02314359
 C                 -0.29034653   -1.26384424    0.88222646
 C                  0.79524285   -2.11232683    1.00075546
 C                  0.85280826   -3.30434131    0.26109893
 C                 -0.22126871   -3.62301832   -0.58418775
 C                 -1.30604141   -2.77136977   -0.69150801
 C                 -0.29039452    1.26384418   -0.88220858
 C                  0.79516894    2.11235900   -1.00074682
 C                  0.85270602    3.30437428   -0.26108962
 C                 -0.22137294    3.62301917    0.58420708
 C                 -1.30611940    2.77133868    0.69153640
 N                  1.95539737   -4.15850353    0.36891496
 N                  1.95526631    4.15857135   -0.36891940
 C                  2.37820694   -4.93138862   -0.73710067
 C                  2.66707054   -4.26555098    1.58606598
 C                  2.37807493    4.93146078    0.73709390
 C                  2.66693061    4.26562351   -1.58607512
 C                  4.06420532   -4.28673895    1.58678188
 C                  4.75997153   -4.40857971    2.78191800
 C                  4.09487909   -4.49664420    4.00748028
 C                  2.69799133   -4.46447715    3.99247260
 C                  1.98797846   -4.36333282    2.80377085
 C                  2.74059727   -6.26985387   -0.56488319
 C                  3.17188764   -7.02153332   -1.64936948
 C                  3.24157397   -6.47596105   -2.93372145
 C                  2.86706631   -5.13922343   -3.09283763
 C                  2.45280414   -4.36925328   -2.01450470
 C                  2.74043097    6.26993647    0.56487466
 C                  3.17171770    7.02162312    1.64935544
 C                  3.24143553    6.47604847    2.93370641
 C                  2.86696251    5.13930303    3.09282420
 C                  2.45270344    4.36932453    2.01449412
 C                  4.06405810    4.28684267   -1.58680876
 C                  4.75980795    4.40869682   -2.78196120
 C                  4.09470200    4.49674072   -4.00750884
 C                  2.69780729    4.46454404   -3.99248351
 C                  1.98781738    4.36338716   -2.80377729
 H                 -0.30819250   -0.34797154    1.46339356
 H                  1.61161566   -1.85803592    1.66774776
 H                 -0.19918284   -4.54943355   -1.14783712
 H                 -2.14920438   -3.03532631   -1.32145144
 H                 -0.30821874    0.34797100   -1.46337573
 H                  1.61154374    1.85809218   -1.66774595
 H                 -0.19930921    4.54943468    1.14785682
 H                 -2.14928443    3.03526965    1.32148774
 H                  4.59690835   -4.20751279    0.64441991
 H                  5.84700309   -4.42077712    2.76305418
 H                  2.15229111   -4.53466420    4.93019556
 H                  0.90257363   -4.35253692    2.81078696
 H                  2.68032189   -6.71330393    0.42393676
 H                  3.44639860   -8.06238608   -1.49652675
 H                  2.91308619   -4.68597966   -4.08000043
 H                  2.17648391   -3.32912452   -2.15574598
 H                  2.68013124    6.71338674   -0.42394369
 H                  3.44620034    8.06248334    1.49651158
 H                  2.91300645    4.68605829    4.07998528
 H                  2.17640996    3.32918901    2.15573767
 H                  4.59677793    4.20763448   -0.64445489
 H                  5.84683873    4.42092394   -2.76311265
 H                  2.15209142    4.53471877   -4.93019912
 H                  0.90241254    4.35256949   -2.81077527
 C                 -8.57857075    1.29239195    0.52348700
 C                 -8.57853318   -1.29262154   -0.52348281
 H                 -8.54548776    2.29861373    0.92875492
 H                -10.72024252    1.14944851    0.46614141
 H                -10.72020908   -1.14972342   -0.46617914
 H                 -8.54542092   -2.29884284   -0.92874958
 C                  4.85411952    4.65036332   -5.29404499
 H                  5.00672600    5.70809444   -5.54020539
 H                  5.84200628    4.18518386   -5.23243542
 H                  4.31752759    4.19614242   -6.13177644
 C                  3.72881003    7.29011665    4.09783026
 H                  4.81497317    7.19848803    4.21861411
 H                  3.50524000    8.35221757    3.96345515
 H                  3.26879275    6.96333790    5.03460744
 C                  3.72894966   -7.29001521   -4.09785460
 H                  4.81507007   -7.19813427   -4.21883038
 H                  3.50565554   -8.35215677   -3.96334814
 H                  3.26869786   -6.96342950   -5.03458485
 C                  4.85435192   -4.65025918    5.29398461
 H                  5.00837328   -5.70797802    5.53931610
 H                  5.84162422   -4.18370274    5.23286101
 H                  4.31705125   -4.19742302    6.13200552

Ground state optimized geometry co-ordinates of tBuTPA-BQ

 C                  0.67874593    5.73037777    0.16918997
 C                 -0.67877925    5.73038492   -0.16868989
 C                 -1.41676447    6.99759504   -0.44505610
 C                 -0.66767547    8.26308300   -0.21678479
 C                  0.66761332    8.26307057    0.21752816
 C                  1.41671109    6.99756932    0.44569509
 O                  2.56959752    6.99452338    0.83341435
 O                 -2.56963370    6.99457248   -0.83282648
 N                  1.36470852    4.59032407    0.22028368
 C                  0.71697587    3.44384331    0.03429923
 C                 -0.71697162    3.44383578   -0.03404236
 N                 -1.36472374    4.59032514   -0.21990684
 C                 -0.66337023   10.67483504   -0.21660216
 C                  0.66328795   10.67482239    0.21754868
 C                  1.55995920    2.24944320   -0.12674206
 C                 -1.55992995    2.24940458    0.12688053
 C                  1.19928433    1.18693887   -0.96670543
 C                  2.03321133    0.09712337   -1.13753750
 C                  3.26741579    0.03269934   -0.47146810
 C                  3.64339510    1.10465347    0.35259366
 C                  2.80559234    2.19386610    0.51245300
 C                 -1.19923166    1.18683135    0.96674701
 C                 -2.03313093    0.09698159    1.13748506
 C                 -3.26733994    0.03258297    0.47141284
 C                 -3.64333789    1.10460564   -0.35255691
 C                 -2.80556147    2.19385259   -0.51231653
 N                  4.10678537   -1.07522058   -0.63048269
 N                 -4.10667655   -1.07536494    0.63033429
 C                  4.93413209   -1.50812265    0.43059174
 C                  4.13361745   -1.78541031   -1.85242517
 C                 -4.93420008   -1.50808291   -0.43068031
 C                 -4.13338486   -1.78576196    1.85216759
 C                  4.14765800   -3.17976111   -1.86319245
 C                  4.19274271   -3.87406436   -3.06729047
 C                  4.20733912   -3.21195985   -4.29683948
 C                  4.18781151   -1.81110895   -4.26547656
 C                  4.16249211   -1.10431809   -3.07367000
 C                  6.25077586   -1.89889736    0.18913977
 C                  7.05530224   -2.34535144    1.23184926
 C                  6.58909772   -2.40232211    2.54702438
 C                  5.26544368   -2.00033221    2.77052630
 C                  4.44492933   -1.57144172    1.73938634
 C                 -6.25082354   -1.89882988   -0.18908286
 C                 -7.05552259   -2.34511578   -1.23173235
 C                 -6.58951016   -2.40194422   -2.54698130
 C                 -5.26586643   -1.99999823   -2.77062529
 C                 -4.44518482   -1.57127038   -1.73955121
 C                 -4.14729180   -3.18011364    1.86268645
 C                 -4.19225184   -3.87463445    3.06666334
 C                 -4.20685110   -3.21274487    4.29633027
 C                 -4.18749478   -1.81188573    4.26521188
 C                 -4.16229446   -1.10488209    3.07352757
 H                  0.24941153    1.21010197   -1.49026535
 H                  1.73448107   -0.71765380   -1.78784998
 H                  4.60255670    1.07688728    0.85828594
 H                  3.11169983    3.03510242    1.12570908
 H                 -0.24935899    1.20997038    1.49030895
 H                 -1.73437147   -0.71784405    1.78772205
 H                 -4.60249936    1.07687223   -0.85824998
 H                 -3.11169297    3.03513443   -1.12549866
 H                  4.12820034   -3.71906630   -0.92139780
 H                  4.20329280   -4.95788399   -3.03283532
 H                  4.20878866   -1.25073467   -5.19608400
 H                  4.16270434   -0.01880572   -3.07896296
 H                  6.64125734   -1.85565337   -0.82268909
 H                  8.07315468   -2.64053261    1.00216923
 H                  4.85394686   -2.03567795    3.77547237
 H                  3.41893535   -1.27936897    1.94003106
 H                 -6.64115304   -1.85569914    0.82280949
 H                 -8.07335164   -2.64028932   -1.00193930
 H                 -4.85451694   -2.03524407   -3.77563528
 H                 -3.41920430   -1.27922423   -1.94030439
 H                 -4.12782690   -3.71923839    0.92078818
 H                 -4.20270000   -4.95844757    3.03202214
 H                 -4.20852813   -1.25167908    5.19591920
 H                 -4.16262553   -0.01937094    3.07901079
 C                 -1.32567747    9.47379906   -0.43239682
 C                  1.32560542    9.47377382    0.43324160
 H                 -2.35747948    9.44074792   -0.76722107
 H                 -1.17914890   11.61546004   -0.38492385
 H                  1.17905846   11.61543760    0.38595008
 H                  2.35740790    9.44070289    0.76806245
 C                 -4.24441113   -3.94433713    5.63653914
 C                 -7.44985833   -2.87569573   -3.71667519
 C                  7.44925179   -2.87626650    3.71678382
 C                  4.24493076   -3.94334235   -5.63715865
 C                  4.26102935   -5.46307690   -5.46539094
 H                  4.28777314   -5.94361191   -6.44837800
 H                  5.14189997   -5.79884558   -4.90853510
 H                  3.36668665   -5.82189686   -4.94557520
 C                  5.50954004   -3.53142393   -6.40579199
 H                  5.54985038   -4.04220417   -7.37422710
 H                  5.53577596   -2.45436455   -6.59514934
 H                  6.41013664   -3.79426480   -5.84208116
 C                  3.00281547   -3.56380569   -6.45737248
 H                  2.08684285   -3.84955412   -5.93071989
 H                  2.95720207   -2.48765784   -6.64830487
 H                  3.01517385   -4.07527130   -7.42621205
 C                  7.56661124   -1.74654238    4.75102156
 H                  8.03624763   -0.86210873    4.30933604
 H                  6.58767100   -1.44773101    5.13706531
 H                  8.17693184   -2.07045465    5.60130583
 C                  8.85919414   -3.27034006    3.27395986
 H                  9.43745702   -3.60232380    4.14187256
 H                  8.84239525   -4.09374977    2.55247289
 H                  9.39294104   -2.42731887    2.82325289
 C                  6.78921784   -4.09991823    4.37000147
 H                  6.69639481   -4.92118125    3.65243234
 H                  7.39030086   -4.45031271    5.21636573
 H                  5.78800248   -3.86828589    4.74498136
 C                 -5.50940372   -3.53307803    6.40488339
 H                 -6.40972245   -3.79622493    5.84087231
 H                 -5.54976815   -4.04401498    7.37323463
 H                 -5.53614236   -2.45605148    6.59436203
 C                 -4.25974648   -5.46406308    5.46459617
 H                 -4.28676242   -5.94472747    6.44751370
 H                 -5.14019264   -5.80018112    4.90727780
 H                 -3.36498768   -5.82242059    4.94517709
 C                 -3.00268392   -3.56435908    6.45713070
 H                 -2.08645003   -3.84968760    5.93070184
 H                 -2.95754687   -2.48821939    6.64820274
 H                 -3.01511231   -4.07593449    7.42590851
 C                 -6.79002759   -4.09934933   -4.37009393
 H                 -6.69715942   -4.92067797   -3.65260593
 H                 -7.39127195   -4.44962744   -5.21639198
 H                 -5.78885207   -3.86777090   -4.74521384
 C                 -7.56723905   -1.74585954   -4.75078907
 H                 -8.03676935   -0.86143560   -4.30897129
 H                 -6.58831385   -1.44708087   -5.13689720
 H                 -8.17766390   -2.06964398   -5.60104696
 C                 -8.85978327   -3.26967165   -3.27370964
 H                 -8.84296300   -4.09302432   -2.55215754
 H                 -9.39346027   -2.42659184   -2.82302983
 H                 -9.43812818   -3.60169876   -4.14155121

Ground state optimized geometry co-ordinates of TPPA-BQ

 C                 -0.64241600    6.46897993   -0.27682040
 C                  0.64194293    6.46899835    0.27672418
 C                  1.32559731    7.73796592    0.66947982
 C                  0.62340684    9.00249724    0.32266108
 C                 -0.62406020    9.00248285   -0.32250195
 C                 -1.32612568    7.73793364   -0.66951520
 O                 -2.39991254    7.73215587   -1.23966482
 O                  2.39945535    7.73221101    1.23949636
 N                 -1.30959338    5.32920146   -0.44302433
 C                 -0.69920118    4.18322999   -0.15663114
 C                  0.69884541    4.18325176    0.15643568
 N                  1.30917407    5.32924856    0.44287660
 C                  0.61891279   11.41412746    0.32203753
 C                 -0.61980876   11.41411333   -0.32151420
 C                 -1.55733051    2.98470635   -0.15195411
 C                  1.55703573    2.98477897    0.15173958
 C                 -1.35807499    1.93278960    0.75075096
 C                 -2.21264617    0.84282541    0.76011738
 C                 -3.29255472    0.75959544   -0.13048508
 C                 -3.49550369    1.82517430   -1.01862963
 C                 -2.65073402    2.92330817   -1.02380171
 C                  1.35774859    1.93273992   -0.75081587
 C                  2.21239372    0.84283444   -0.76016409
 C                  3.29242912    0.75977629    0.13029798
 C                  3.49541514    1.82547542    1.01829046
 C                  2.65056637    2.92354293    1.02344996
 H                 -0.52745308    1.96703635    1.44783505
 H                 -2.02658612    0.02720593    1.45220304
 H                 -4.34739138    1.80380067   -1.69167683
 H                 -2.83113300    3.75983608   -1.69096077
 H                  0.52705585    1.96683038   -1.44782132
 H                  2.02628303    0.02713109   -1.45213554
 H                  4.34738880    1.80425120    1.69123299
 H                  2.83099403    3.76014992    1.69050173
 C                  1.23770453   10.21325500    0.64230191
 C                 -1.23847572   10.21322690   -0.64196760
 H                  2.20160979   10.18074499    1.13988267
 H                  1.10047735   12.35472505    0.57180093
 H                 -1.10147185   12.35469980   -0.57112967
 H                 -2.20236985   10.18069546   -1.13956842
 C                 -4.18930119   -0.40923917   -0.12851594
 C                 -4.51609133   -1.07334656    1.06103735
 C                 -4.74637643   -0.89773249   -1.31755678
 C                 -5.35265915   -2.17770974    1.06673558
 H                 -4.11876936   -0.70847974    2.00366136
 C                 -5.59552732   -1.99251829   -1.32256753
 H                 -4.49878499   -0.41818961   -2.26007367
 C                 -5.90894699   -2.65274846   -0.12774822
 H                 -5.59105297   -2.67627135    2.00041755
 H                 -6.01624789   -2.35199929   -2.25579610
 C                  4.18923969   -0.40899773    0.12837095
 C                  4.51599676   -1.07320946   -1.06112921
 C                  4.74646497   -0.89732520    1.31740776
 C                  5.35264597   -2.17751044   -1.06677761
 H                  4.11860426   -0.70848373   -2.00377803
 C                  5.59567925   -1.99206201    1.32247003
 H                  4.49893973   -0.41771406    2.25990681
 C                  5.90905008   -2.65242029    0.12770602
 H                  5.59099989   -2.67611725   -2.00044485
 H                  6.01648560   -2.35138421    2.25571944
 N                  6.76415574   -3.76800857    0.12725842
 C                  7.67211674   -3.96650066   -0.93559366
 C                  6.72162291   -4.69603572    1.19029237
 C                  7.87892212   -5.24841656   -1.45640007
 C                  8.37830056   -2.88608765   -1.47571230
 C                  7.90652740   -5.22795441    1.71031402
 C                  5.49556981   -5.09816663    1.73150602
 C                  8.78270564   -5.44221885   -2.49346203
 H                  7.32891693   -6.08575707   -1.03913317
 C                  9.26514892   -3.08781704   -2.52582662
 H                  8.22370211   -1.89262884   -1.06706303
 C                  7.86029905   -6.15075533    2.74769840
 H                  8.85747050   -4.91373495    1.29233838
 C                  5.46137914   -6.00677620    2.78182135
 H                  4.57586819   -4.69138949    1.32341529
 C                  9.47714352   -4.36517055   -3.03844767
 H                  8.93357937   -6.44304564   -2.88741629
 H                  9.80586816   -2.23967264   -2.93552683
 C                  6.64055285   -6.54235211    3.29373926
 H                  8.78817744   -6.55553825    3.14113758
 H                  4.50242166   -6.30923746    3.19236582
 H                 10.17679151   -4.51967214   -3.85377209
 H                  6.60918116   -7.25785700    4.10933686
 N                 -6.76396143   -3.76839957   -0.12728093
 C                 -7.67183046   -3.96701229    0.93563411
 C                 -6.72125868   -4.69651093   -1.19022988
 C                 -7.87836659   -5.24892061    1.45654646
 C                 -8.37823991   -2.88668369    1.47564485
 C                 -7.90606183   -5.22874693   -1.71015101
 C                 -5.49512377   -5.09841989   -1.73143359
 C                 -8.78211735   -5.44281307    2.49363261
 H                 -7.32819196   -6.08618089    1.03934200
 C                 -9.26504060   -3.08849104    2.52576934
 H                 -8.22381445   -1.89324934    1.06685693
 C                 -7.85965721   -6.15166446   -2.74743090
 H                 -8.85705695   -4.91468688   -1.29217372
 C                 -5.46075900   -6.00713679   -2.78163832
 H                 -4.57552070   -4.69136626   -1.32338238
 C                 -9.47675203   -4.36585144    3.03852203
 H                 -8.93281545   -6.44362594    2.88769030
 H                 -9.80593330   -2.24043467    2.93542169
 C                 -6.63983873   -6.54302712   -3.29346844
 H                 -8.78744146   -6.55672636   -3.14080598
 H                 -4.50175803   -6.30942548   -3.19220731
 H                -10.17635499   -4.52042305    3.85387200
 H                 -6.60833712   -7.25860283   -4.10899889

Excited singlet state(S1) optimized geometry co-ordinates of MeTPA-BQ

 O                  5.85038930    3.13533983   -0.85931776
 O                  6.31843483   -2.06354609    0.81564383
 N                  3.58748547    1.68343513   -0.28005245
 N                  3.82514927   -1.02423097    0.26692837
 N                 -1.61925324   -4.23651792   -0.09687697
 N                 -2.37689287    3.85690326    0.10010843
 C                  2.64313021   -0.46633670    0.09218046
 C                  2.51104954    0.93722777   -0.08785700
 C                  4.79473076    1.11591103   -0.19476042
 C                  5.97258680    1.96627282   -0.46781238
 C                  7.26191696    1.32375547   -0.23540938
 C                  8.43044240    2.08049103   -0.44799227
 C                  9.67703763    1.53448964   -0.23575020
 C                  9.79520381    0.19888075    0.20018348
 C                  8.66557940   -0.55982246    0.41332539
 C                  7.38064242   -0.02278692    0.20220177
 C                  6.22616441   -0.88480681    0.43435459
 C                  4.92176933   -0.25570518    0.17766568
 C                  1.50272695   -1.41816718    0.04227338
 C                  0.46328973   -1.28136349   -0.88668053
 C                 -0.56774319   -2.20496750   -0.93891606
 C                 -0.56926973   -3.28826723   -0.05474727
 C                  0.47412690   -3.44841562    0.86434782
 C                  1.50372470   -2.52297603    0.90086065
 C                 -2.94415871   -3.80090608   -0.19236192
 C                 -3.34540488   -2.60713625    0.42989452
 C                 -4.66251517   -2.19034857    0.34158188
 C                 -5.61767773   -2.93165431   -0.36651759
 C                 -5.20093166   -4.11355261   -0.99128839
 C                 -3.88930222   -4.54702619   -0.91577029
 C                 -7.03795502   -2.46525465   -0.47810328
 C                 -1.30834705   -5.60027113   -0.04063946
 C                 -2.14269374   -6.49881156    0.64266523
 C                 -1.81294718   -7.84260913    0.69601811
 C                 -0.65255509   -8.33528988    0.08739388
 C                  0.17209540   -7.42546474   -0.58855673
 C                 -0.14011655   -6.08014070   -0.65647374
 C                 -0.28303952   -9.78507139    0.17635454
 C                  1.22273601    1.66133512   -0.03743295
 C                  1.04556564    2.79864688   -0.83569401
 C                 -0.14049940    3.51190312   -0.80469279
 C                 -1.17836147    3.11728222    0.05032375
 C                 -0.99941601    2.00105481    0.87549548
 C                  0.18712481    1.28684117    0.82919872
 C                 -2.32222881    5.26575751    0.07342961
 C                 -1.31937969    5.94654356    0.77470886
 C                 -1.26067466    7.33094723    0.73506278
 C                 -2.19487819    8.08203189    0.01372596
 C                 -3.19576322    7.38948037   -0.67292925
 C                 -3.26059523    6.00318796   -0.65655949
 C                 -2.10471244    9.57962520   -0.04023699
 C                 -3.61346828    3.19868356    0.18076729
 C                 -4.65640528    3.73437806    0.94929776
 C                 -5.88749949    3.09992624    0.99660782
 C                 -6.12629528    1.91206054    0.29814692
 C                 -5.07443124    1.37968586   -0.45409347
 C                 -3.83641410    2.00418830   -0.51695309
 C                 -7.46392503    1.23327440    0.36952501
 H                 -7.64956787    0.62000651   -0.51752870
 H                 -7.53439863    0.57571836    1.24650330
 H                 -8.27705164    1.96164042    0.45078994
 H                 -3.05782612   10.02818801   -0.33613486
 H                 -1.81851424    9.99842444    0.93026250
 H                 -1.34882156    9.90312834   -0.76705835
 H                 -3.93210638    7.94660268   -1.24736456
 H                 -4.03518672    5.48338567   -1.21202030
 H                 -0.47582332    7.84196687    1.28754340
 H                 -0.59183381    5.38205902    1.34949912
 H                 -3.03977700    1.58522884   -1.12377849
 H                 -5.23258500    0.46772221   -1.02603976
 H                 -4.49141254    4.65312006    1.50306064
 H                 -6.68319099    3.53547536    1.59660681
 H                 -1.78529899    1.72041314    1.57030815
 H                  0.32684259    0.44525367    1.50121516
 H                 -0.27525095    4.38167650   -1.44033237
 H                  1.86480112    3.10944610   -1.47635496
 H                  2.33495465   -2.64040897    1.58824198
 H                  0.46239419   -4.29091168    1.54909955
 H                  0.47480838   -0.44967456   -1.58387769
 H                 -1.36116939   -2.10948441   -1.67384592
 H                  0.10700574  -10.15605147   -0.77700139
 H                  0.50152942   -9.94038644    0.92757550
 H                 -1.13982574  -10.40228558    0.46049302
 H                 -7.73000725   -3.30806984   -0.56694511
 H                 -7.33268468   -1.86800239    0.38909742
 H                 -7.17478475   -1.83808407   -1.36876559
 H                 -3.57902372   -5.45227518   -1.42726672
 H                 -5.91935353   -4.69783631   -1.56039659
 H                 -4.95887124   -1.27175287    0.84126979
 H                 -2.62268497   -2.02957755    0.99657752
 H                 -3.03006288   -6.12983500    1.14672111
 H                 -2.46100460   -8.52548592    1.23893721
 H                  1.07301468   -7.78379219   -1.07929824
 H                  0.50138220   -5.39184271   -1.19655904
 H                  8.30210226    3.10567761   -0.78220303
 H                  8.72105654   -1.59154059    0.74725576
 H                 10.77982465   -0.23075390    0.36704006
 H                 10.57015669    2.13117965   -0.40286096

Excited singlet state(S1) optimized geometry co-ordinates of tBuTPA-BQ

 O                  6.32936424    4.77048582    0.58997523
 O                  7.91343237   -0.39220241   -0.34461795
 N                  5.23253412    0.16793298   -0.04363797
 N                  4.42817042    2.83330325    0.17126974
 N                 -2.05768763    2.90437637   -0.05873851
 N                 -0.14367035   -3.42104990    0.07015010
 C                  3.54334676    1.86263870    0.04065724
 C                  3.96563798    0.50530837    0.01592597
 C                  6.14982049    1.15766176   -0.00991923
 C                  7.56127411    0.78205541   -0.13332556
 C                  8.50937279    1.88396225    0.01459977
 C                  9.88453496    1.59704664   -0.08259245
 C                 10.82776758    2.59140954    0.05767854
 C                 10.42357491    3.91910114    0.30202716
 C                  9.08306718    4.22171223    0.40031172
 C                  8.10298720    3.22106493    0.25943598
 C                  6.69868138    3.60956772    0.36510147
 C                  5.73026844    2.51045266    0.17768932
 C                  2.11024005    2.22292349   -0.06735171
 C                  1.28945365    1.63012327   -1.03370638
 C                 -0.07764411    1.86465240   -1.05604008
 C                 -0.65381099    2.72002182   -0.11318184
 C                  0.16989221    3.37697055    0.80681986
 C                  1.53555732    3.13190379    0.82587021
 C                 -2.79184794    3.07621033   -1.24403756
 C                 -4.09447576    2.58625123   -1.38165249
 C                 -4.79376143    2.74617640   -2.57400914
 C                 -4.23195728    3.38617653   -3.67917050
 C                 -2.92891824    3.87951675   -3.52219584
 C                 -2.22234767    3.74157358   -2.33911226
 C                 -4.96625904    3.56633708   -5.00487056
 C                 -4.16713248    2.88390112   -6.12527989
 C                 -6.36786808    2.95462562   -4.97469732
 C                 -5.10046624    5.06484437   -5.31446430
 C                 -2.70155279    2.71871721    1.18078027
 C                 -3.79802816    3.50736629    1.55096314
 C                 -4.42183509    3.30921325    2.77238243
 C                 -3.98014244    2.34262709    3.68715321
 C                 -2.87536801    1.57663256    3.30984166
 C                 -2.25043283    1.74774066    2.07916204
 C                 -4.68894030    2.18093793    5.02976371
 C                 -4.54659650    3.48258633    5.83329359
 C                 -4.10191717    1.03632800    5.85715610
 C                 -6.17865520    1.88818284    4.79671517
 C                  2.96741129   -0.60037924    0.09925428
 C                  2.95328284   -1.61685553   -0.85680274
 C                  1.94503073   -2.57110841   -0.85547720
 C                  0.95448182   -2.51683636    0.12743452
 C                  1.00358597   -1.55822538    1.14027404
 C                  2.01163596   -0.60887059    1.12056950
 C                  0.10944725   -4.77770717   -0.12573103
 C                  1.26549892   -5.35931652    0.42657741
 C                  1.52316179   -6.69909419    0.22306652
 C                  0.66671533   -7.51613207   -0.53696563
 C                 -0.47152008   -6.91495427   -1.09006555
 C                 -0.75360712   -5.57301655   -0.89669461
 C                  1.00322057   -8.98815770   -0.73494667
 C                  2.37100471   -9.10206834   -1.42708245
 C                  1.06391050   -9.67552461    0.63904387
 C                 -0.03652200   -9.71109796   -1.59248902
 C                 -1.43796588   -2.91770345    0.16981745
 C                 -2.47216610   -3.69825454    0.71550580
 C                 -3.75584697   -3.18781564    0.79970464
 C                 -4.06563600   -1.89178449    0.36572393
 C                 -3.01067899   -1.11358311   -0.14952829
 C                 -1.72595536   -1.60374075   -0.25230487
 C                 -5.47003643   -1.31080256    0.44874199
 C                 -5.90067982   -0.83000161   -0.94694097
 C                 -5.45676488   -0.12781136    1.42917226
 C                 -6.49474843   -2.33462974    0.94013306
 H                  8.73452659    5.23313097    0.58667402
 H                 11.16982876    4.70186561    0.41183402
 H                 11.88585506    2.35347820   -0.01934291
 H                 10.16126101    0.56394924   -0.26991537
 H                  2.04304637    0.16090573    1.88487259
 H                  0.24768159   -1.55575445    1.91983637
 H                  1.89563384   -3.32954247   -1.63099606
 H                  3.72591073   -1.62834784   -1.61880505
 H                  2.17936475    3.63906672    1.53834352
 H                 -0.27676328    4.06582401    1.51773515
 H                 -0.70554893    1.39367427   -1.80756951
 H                  1.72718728    0.95871822   -1.76681275
 H                 -1.39869041    1.12997400    1.81106715
 H                 -4.15302687    4.27820307    0.87370318
 H                 -5.26658838    3.94437709    3.02589191
 H                 -2.48864722    0.81359444    3.97731928
 H                 -6.69951881    1.78491779    5.75596587
 H                 -6.66940063    2.69096089    4.23709995
 H                 -6.31183207    0.95748786    4.23417986
 H                 -3.49183043    3.71268654    6.01808266
 H                 -4.98676658    4.33377578    5.30350684
 H                 -5.05300030    3.39127046    6.80162509
 H                 -4.64781729    0.94755169    6.80261889
 H                 -4.18346511    0.07569254    5.33492541
 H                 -3.04754667    1.20844026    6.10009947
 H                 -5.80238779    2.34884551   -2.62758637
 H                 -4.57675142    2.09272607   -0.54454901
 H                 -1.21908237    4.14709540   -2.25498413
 H                 -2.44766700    4.40155774   -4.34517566
 H                 -6.99960094    3.42429657   -4.21222104
 H                 -6.85501426    3.10237571   -5.94462434
 H                 -6.33593604    1.87627962   -4.78063386
 H                 -3.16193230    3.30683252   -6.22181309
 H                 -4.06194712    1.81074298   -5.93085715
 H                 -4.67656949    3.00962209   -7.08813218
 H                 -4.12318474    5.55286426   -5.38760522
 H                 -5.61985069    5.21196592   -6.26894813
 H                 -5.67158327    5.57485089   -4.53105119
 H                 -2.25232261   -4.68871010    1.09995421
 H                 -4.52811168   -3.81250463    1.23330323
 H                 -3.20065633   -0.10063813   -0.49102514
 H                 -0.93930839   -0.98498735   -0.66973444
 H                 -6.27751154   -2.67546238    1.95869242
 H                 -7.48747040   -1.87364424    0.95659159
 H                 -6.54746978   -3.20986082    0.28243440
 H                 -4.74400706    0.64893073    1.14016918
 H                 -6.45296851    0.32577888    1.48104173
 H                 -5.17969379   -0.45837722    2.43565154
 H                 -5.22623033   -0.07101713   -1.35376019
 H                 -5.93560895   -1.66497119   -1.65542152
 H                 -6.90261693   -0.38978753   -0.89102736
 H                 -1.14686599   -7.49735765   -1.70600746
 H                 -1.61884914   -5.12175532   -1.37114933
 H                  1.93489875   -4.75269418    1.02695227
 H                  2.41361242   -7.12560783    0.67378623
 H                  0.24903163  -10.76221676   -1.70070076
 H                 -1.03224605   -9.68633252   -1.13543167
 H                 -0.10398528   -9.28418803   -2.59941912
 H                  1.82650598   -9.23143117    1.28661868
 H                  0.10022887   -9.60837064    1.15541879
 H                  1.31067715  -10.73545632    0.51327439
 H                  3.16991695   -8.64236037   -0.83683141
 H                  2.62824762  -10.15730292   -1.57015113
 H                  2.35598525   -8.61813601   -2.40941936

Excited singlet state(S1) optimized geometry co-ordinates of TPPA-BQ

 C                 -1.07416226    6.41469974   -0.24424212
 C                  0.26602154    6.50563398    0.23855424
 C                  0.88745571    7.79823905    0.58205429
 C                  0.06547741    8.97235710    0.29295125
 C                 -1.23994418    8.87661232   -0.25533830
 C                 -1.88225740    7.59749106   -0.55414401
 O                 -3.02789397    7.50956577   -1.03048477
 O                  2.02380314    7.86930396    1.07175130
 N                 -1.64484989    5.20594813   -0.38399596
 C                 -0.92051453    4.12695151   -0.16949109
 C                  0.47425884    4.22171882    0.11059417
 N                  1.01372483    5.40359727    0.36322798
 C                 -0.11683311   11.38960121    0.30255628
 C                 -1.41282009   11.29500358   -0.24262652
 C                 -1.69421842    2.85382913   -0.17462853
 C                  1.40992424    3.07553197    0.10231443
 C                 -1.43791711    1.81979459    0.73147796
 C                 -2.22120956    0.67502482    0.73826076
 C                 -3.28032337    0.52869120   -0.16528459
 C                 -3.54288857    1.57093030   -1.06437910
 C                 -2.76805997    2.72025316   -1.05984399
 C                  1.28091768    2.01174188   -0.79793405
 C                  2.18788844    0.96189644   -0.79212720
 C                  3.26164977    0.93954535    0.10649577
 C                  3.40261724    2.02132734    0.98729064
 C                  2.49932185    3.07281699    0.98118710
 H                 -0.61677863    1.91321480    1.43427206
 H                 -1.98512351   -0.12544084    1.43452815
 H                 -4.38961023    1.50250037   -1.74255913
 H                 -2.99707919    3.55356512   -1.71610649
 H                  0.46499479    2.00940076   -1.51461450
 H                  2.05282807    0.13626436   -1.48609269
 H                  4.25333350    2.05305487    1.66301842
 H                  2.63098200    3.92750239    1.63757729
 C                  0.60373598   10.24457039    0.56356083
 C                 -1.95856915   10.05935708   -0.51409170
 H                  1.60519664   10.27847572    0.98212780
 H                  0.31221124   12.36552703    0.51551646
 H                 -1.98090579   12.19901983   -0.44816558
 H                 -2.95447956    9.94956979   -0.93266623
 C                 -4.11550872   -0.68242291   -0.15924190
 C                 -4.41143342   -1.35457770    1.04021846
 C                 -4.64967379   -1.20095309   -1.35251563
 C                 -5.20276862   -2.48675420    1.05543847
 H                 -4.02063191   -0.96648876    1.97485862
 C                 -5.44268712   -2.33215572   -1.35572673
 H                 -4.42696789   -0.70495360   -2.29134907
 C                 -5.72751487   -2.98539768   -0.14683630
 H                 -5.41011938   -3.00247517    1.98771643
 H                 -5.86315438   -2.70861577   -2.28285658
 C                  4.22190218   -0.17950753    0.11733405
 C                  4.59888733   -0.82821261   -1.06658868
 C                  4.79479706   -0.63302007    1.31346409
 C                  5.49489792   -1.88596714   -1.05960329
 H                  4.19321718   -0.48479179   -2.01409160
 C                  5.70694427   -1.67684799    1.33049094
 H                  4.51344613   -0.16090030    2.25062162
 C                  6.06559447   -2.32166847    0.14154309
 H                  5.77270941   -2.37376283   -1.98904123
 H                  6.14393286   -2.00608911    2.26832805
 N                  6.98924330   -3.38800583    0.15140585
 C                  7.96789682   -3.47556537   -0.85981229
 C                  6.94023953   -4.35271916    1.17575496
 C                  8.31601835   -4.71749155   -1.40448151
 C                  8.59918321   -2.31975751   -1.33469104
 C                  8.12114327   -4.87731241    1.71603738
 C                  5.70805903   -4.79822368    1.67064483
 C                  9.28486670   -4.79732721   -2.39674499
 H                  7.82182480   -5.61398365   -1.04280725
 C                  9.55365000   -2.40919678   -2.33989596
 H                  8.33428645   -1.35643657   -0.91003685
 C                  8.06486183   -5.83319612    2.72209165
 H                  9.07819118   -4.52744316    1.34185946
 C                  5.66396063   -5.74161972    2.68905112
 H                  4.79126604   -4.39606314    1.25082168
 C                  9.90676395   -3.64610022   -2.87449200
 H                  9.54445412   -5.76840625   -2.80968148
 H                 10.03497751   -1.50307375   -2.69738131
 C                  6.83890997   -6.26961950    3.21910124
 H                  8.99068839   -6.22797071    3.13171088
 H                  4.69958402   -6.07586051    3.06232035
 H                 10.65861073   -3.71196912   -3.65532472
 H                  6.80001115   -7.01107805    4.01161101
 N                 -6.53843704   -4.13311623   -0.13945179
 C                 -7.47955158   -4.31516427    0.88385213
 C                 -6.40486503   -5.08873032   -1.15673296
 C                 -7.71754455   -5.59932364    1.40001949
 C                 -8.17728400   -3.20859605    1.39457447
 C                 -7.54058344   -5.74288419   -1.66086338
 C                 -5.13303430   -5.38341382   -1.67392141
 C                 -8.64640588   -5.76666330    2.41413524
 H                 -7.15161012   -6.44349624    1.02006251
 C                 -9.10283560   -3.39323416    2.40866220
 H                 -8.00302244   -2.22435294    0.97282230
 C                 -7.39695775   -6.68197102   -2.66927075
 H                 -8.52221803   -5.48607024   -1.27657265
 C                 -5.00675258   -6.32509246   -2.68210730
 H                 -4.25989942   -4.88879296   -1.26164472
 C                 -9.34159355   -4.66850481    2.92178468
 H                 -8.81862270   -6.75708969    2.82312531
 H                 -9.65117589   -2.53928086    2.79291629
 C                 -6.13383780   -6.97720319   -3.18314500
 H                 -8.27691094   -7.17567530   -3.06901688
 H                 -4.02184859   -6.56176603   -3.07145601
 H                -10.06716811   -4.80612414    3.71697086
 H                 -6.02823053   -7.71290562   -3.97391886
