# Supplementary material for: Thermally activated delayed fluorescence emitters showing wide-range near-infrared piezochromism and their use in deep-red OLEDs
Source: Chem Sci. 2023 Nov 29;15(2):545–54. doi: 10.1039/d3sc05188a (PMC10763033; doi:10.1039/d3sc05188a)
Supplement: SC-015-D3SC05188A-s003 [file SC-015-D3SC05188A-s003.cif]

# Electronic Supplementary Material (ESI) for Chemical Science.
# This journal is © The Royal Society of Chemistry 2023

####################################################################### 
# 
# This file contains crystal structure data downloaded from the 
# Cambridge Structural Database (CSD) hosted by the Cambridge 
# Crystallographic Data Centre (CCDC).
# 
# Full information about CCDC data access policies and citation 
# guidelines are available at http://www.ccdc.cam.ac.uk/access/V1 
# 
# Audit and citation data items may have been added by the CCDC. 
# Please retain this information to preserve the provenance of 
# this file and to allow appropriate attribution of the data. 
# 
#######################################################################

data_MeTPA-BQ
_database_code_depnum_ccdc_archive 'CCDC 2296442'
loop_
_audit_author_name
_audit_author_address
'David Cordes'
;University of St Andrews
United Kingdom
;
_audit_update_record             
;
2023-09-21 deposited with the CCDC.	2023-11-28 downloaded from the CCDC.
;
_audit_creation_date             2023-09-07
_audit_creation_method           
;
Olex2 1.5
(compiled 2023.03.06 svn.rbb2c1857 for OlexSys, GUI svn.r6748)
;
_shelx_SHELXL_version_number     2019/3
_chemical_name_common            ?
_chemical_name_systematic        ?
_chemical_formula_moiety         'C52 H40 N4 O2'
_chemical_formula_sum            'C52 H40 N4 O2'
_chemical_formula_weight         752.88
_chemical_melting_point          ?
loop_
_atom_type_symbol
_atom_type_description
_atom_type_scat_dispersion_real
_atom_type_scat_dispersion_imag
_atom_type_scat_source
C C 0.0181 0.0091 'International Tables Vol C Tables 4.2.6.8 and 6.1.1.4'
H H 0.0000 0.0000 'International Tables Vol C Tables 4.2.6.8 and 6.1.1.4'
N N 0.0311 0.0180 'International Tables Vol C Tables 4.2.6.8 and 6.1.1.4'
O O 0.0492 0.0322 'International Tables Vol C Tables 4.2.6.8 and 6.1.1.4'

_shelx_space_group_comment       
;
The symmetry employed for this shelxl refinement is uniquely defined
by the following loop, which should always be used as a source of
symmetry information in preference to the above space-group names.
They are only intended as comments.
;
_space_group_crystal_system      triclinic
_space_group_IT_number           2
_space_group_name_H-M_alt        P-1
_space_group_name_Hall           '-P 1'
loop_
_space_group_symop_operation_xyz
'x, y, z'
'-x, -y, -z'

_cell_length_a                   10.0726(3)
_cell_length_b                   14.3581(4)
_cell_length_c                   15.3628(4)
_cell_angle_alpha                109.639(3)
_cell_angle_beta                 95.666(2)
_cell_angle_gamma                108.274(3)
_cell_volume                     1934.60(11)
_cell_formula_units_Z            2
_cell_measurement_reflns_used    12427
_cell_measurement_temperature    125
_cell_measurement_theta_max      75.2580
_cell_measurement_theta_min      3.1380
_shelx_estimated_absorpt_T_max   0.994
_shelx_estimated_absorpt_T_min   0.865
_exptl_absorpt_coefficient_mu    0.620
_exptl_absorpt_correction_T_max  1.00000
_exptl_absorpt_correction_T_min  0.90048
_exptl_absorpt_correction_type   multi-scan
_exptl_absorpt_process_details   
;
CrysAlisPro 1.171.42.49 (Rigaku Oxford Diffraction, 2022)
Empirical absorption correction using spherical harmonics,
implemented in SCALE3 ABSPACK scaling algorithm.
;
_exptl_absorpt_special_details   ?
_exptl_crystal_colour            red
_exptl_crystal_colour_primary    red
_exptl_crystal_density_diffrn    1.292
_exptl_crystal_density_meas      ?
_exptl_crystal_density_method    ?
_exptl_crystal_description       needle
_exptl_crystal_F_000             792
_exptl_crystal_size_max          0.24
_exptl_crystal_size_mid          0.02
_exptl_crystal_size_min          0.01
_exptl_transmission_factor_max   ?
_exptl_transmission_factor_min   ?
_diffrn_reflns_av_R_equivalents  0.0307
_diffrn_reflns_av_unetI/netI     0.0365
_diffrn_reflns_Laue_measured_fraction_full 0.982
_diffrn_reflns_Laue_measured_fraction_max 0.953
_diffrn_reflns_limit_h_max       12
_diffrn_reflns_limit_h_min       -12
_diffrn_reflns_limit_k_max       17
_diffrn_reflns_limit_k_min       -17
_diffrn_reflns_limit_l_max       19
_diffrn_reflns_limit_l_min       -17
_diffrn_reflns_number            23164
_diffrn_reflns_point_group_measured_fraction_full 0.982
_diffrn_reflns_point_group_measured_fraction_max 0.953
_diffrn_reflns_theta_full        67.684
_diffrn_reflns_theta_max         75.547
_diffrn_reflns_theta_min         3.137
_diffrn_ambient_temperature      125
_diffrn_detector                 'hybrid photon counting detector'
_diffrn_detector_area_resol_mean 5.8140
_diffrn_detector_type            'Dectris PILATUS P200K'
_diffrn_measured_fraction_theta_full 0.982
_diffrn_measured_fraction_theta_max 0.953
_diffrn_measurement_details      
;
List of Runs (angles in degrees, time in seconds):

  # Type    Start    End  Width  t~exp~   \w     \q     \k     \f   Frames
#--------------------------------------------------------------------------
  1  \w   -125.00  55.00   0.50   10.00    --  -35.00  60.00 -45.00  360
  2  \w   -108.00 -48.00   0.50   10.00    --  -35.00  30.00  90.00  120
  3  \w   -173.50 -10.00   0.50   20.00    -- -100.00  60.00 -90.00  327
  4  \w   -187.00 -40.00   0.50   20.00    -- -100.00  30.00  45.00  294
  5  \w   -165.00 -10.00   0.50   20.00    -- -100.00  60.00-180.00  310
  6  \w   -190.00-127.50   0.50   20.00    -- -100.00  60.00 135.00  125
  7  \w   -165.00 -19.00   0.50   20.00    -- -100.00  60.00   0.00  292
  8  \w   -152.50 -44.50   0.50   20.00    -- -100.00  30.00 135.00  216
  9  \w   -174.00-114.00   0.50   20.00    -- -100.00  60.00  90.00  120
 10  \w    -70.00 -10.00   0.50   20.00    -- -100.00  30.00   0.00  120
 11  \w   -190.00 -10.00   0.50   20.00    -- -100.00  30.00 -90.00  360
 12  \w   -174.00 -10.00   0.50   20.00    -- -100.00  60.00  45.00  328
 13  \w   -190.00-120.00   0.50   20.00    -- -100.00  60.00-135.00  140
;
_diffrn_measurement_device       'AFC11: Quarter \c 4 circle'
_diffrn_measurement_device_type  'Rigaku XtaLAB P200K'
_diffrn_measurement_method       'shutterless scans'
_diffrn_measurement_specimen_support Loop
_diffrn_orient_matrix_type       
'CrysAlisPro convention (1999,Acta A55,543-557)'
_diffrn_orient_matrix_UB_11      -0.0804309000
_diffrn_orient_matrix_UB_12      -0.1165911000
_diffrn_orient_matrix_UB_13      -0.0143600000
_diffrn_orient_matrix_UB_21      0.0305843000
_diffrn_orient_matrix_UB_22      -0.0376426000
_diffrn_orient_matrix_UB_23      -0.0996803000
_diffrn_orient_matrix_UB_31      0.1412949000
_diffrn_orient_matrix_UB_32      -0.0051033000
_diffrn_orient_matrix_UB_33      0.0426249000
_diffrn_radiation_monochromator  'Rigaku Osmic Confocal Optical System'
_diffrn_radiation_probe          X-ray
_diffrn_radiation_type           'Cu K\a'
_diffrn_radiation_wavelength     1.54184
_diffrn_source                   'Rotating Anode'
_diffrn_source_type              'Rigaku MM-007HF'
_reflns_Friedel_coverage         0.000
_reflns_Friedel_fraction_full    .
_reflns_Friedel_fraction_max     .
_reflns_number_gt                6439
_reflns_number_total             7654
_reflns_special_details          
;
 Reflections were merged by SHELXL according to the crystal
 class for the calculation of statistics and refinement.
 
 _reflns_Friedel_fraction is defined as the number of unique
 Friedel pairs measured divided by the number that would be
 possible theoretically, ignoring centric projections and
 systematic absences.
;
_reflns_threshold_expression     'I > 2\s(I)'
_computing_cell_refinement       'CrysAlisPro 1.171.42.49 (Rigaku OD, 2022)'
_computing_data_collection       
'CrystalClear-SM Expert 2.1 b45 (Rigaku OD, 2015)'
_computing_data_reduction        'CrysAlisPro 1.171.42.49 (Rigaku OD, 2022)'
_computing_molecular_graphics    'Olex2 1.5 (Dolomanov et al., 2009)'
_computing_publication_material  'Olex2 1.5 (Dolomanov et al., 2009)'
_computing_structure_refinement  'SHELXL 2019/3 (Sheldrick, 2015)'
_computing_structure_solution    'SIR2011  (Burla et al.,  2007)'
_refine_diff_density_max         0.209
_refine_diff_density_min         -0.232
_refine_diff_density_rms         0.044
_refine_ls_extinction_coef       .
_refine_ls_extinction_method     none
_refine_ls_goodness_of_fit_ref   1.051
_refine_ls_hydrogen_treatment    constr
_refine_ls_matrix_type           full
_refine_ls_number_parameters     527
_refine_ls_number_reflns         7654
_refine_ls_number_restraints     0
_refine_ls_R_factor_all          0.0494
_refine_ls_R_factor_gt           0.0416
_refine_ls_restrained_S_all      1.051
_refine_ls_shift/su_max          0.000
_refine_ls_shift/su_mean         0.000
_refine_ls_structure_factor_coef Fsqd
_refine_ls_weighting_details     
'w=1/[\s^2^(Fo^2^)+(0.0654P)^2^+0.3712P] where P=(Fo^2^+2Fc^2^)/3'
_refine_ls_weighting_scheme      calc
_refine_ls_wR_factor_gt          0.1114
_refine_ls_wR_factor_ref         0.1179
_refine_special_details          ?
_olex2_refinement_description    
;
1. Fixed Uiso
 At 1.2 times of:
  All C(H) groups
 At 1.5 times of:
  All C(H,H,H) groups
2.a Aromatic/amide H refined with riding coordinates:
 C7(H7), C8(H8), C9(H9), C10(H10), C16(H16), C17(H17), C19(H19), C20(H20),
 C23(H23), C24(H24), C26(H26), C27(H27), C30(H30), C31(H31), C33(H33), C34(H34),
  C37(H37), C38(H38), C40(H40), C41(H41), C44(H44), C45(H45), C47(H47),
 C48(H48), C51(H51), C52(H52), C54(H54), C55(H55)
2.b Idealised Me refined as rotating group:
 C28(H28A,H28B,H28C), C35(H35A,H35B,H35C), C49(H49A,H49B,H49C), C56(H56A,H56B,
 H56C)
;
_atom_sites_solution_hydrogens   geom
_atom_sites_solution_primary     direct
_atom_sites_solution_secondary   ?
loop_
_atom_site_label
_atom_site_type_symbol
_atom_site_fract_x
_atom_site_fract_y
_atom_site_fract_z
_atom_site_U_iso_or_equiv
_atom_site_adp_type
_atom_site_occupancy
_atom_site_site_symmetry_order
_atom_site_calc_flag
_atom_site_refinement_flags_posn
_atom_site_refinement_flags_adp
_atom_site_refinement_flags_occupancy
_atom_site_disorder_assembly
_atom_site_disorder_group
O5 O 0.03104(14) 0.82632(9) 0.46560(7) 0.0475(3) Uani 1 1 d . . . . .
O12 O 0.18789(13) 0.85818(8) 0.82304(7) 0.0425(3) Uani 1 1 d . . . . .
N3 N 0.12214(12) 0.67441(8) 0.49170(7) 0.0270(2) Uani 1 1 d . . . . .
N14 N 0.21058(12) 0.69400(8) 0.67671(7) 0.0277(2) Uani 1 1 d . . . . .
N21 N 0.43581(14) 0.32250(9) 0.67644(8) 0.0342(3) Uani 1 1 d . . . . .
N42 N 0.15894(12) 0.28932(8) 0.15471(7) 0.0276(2) Uani 1 1 d . . . . .
C1 C 0.22224(13) 0.61739(10) 0.60314(8) 0.0257(3) Uani 1 1 d . . . . .
C2 C 0.17340(13) 0.60461(9) 0.50718(8) 0.0249(2) Uani 1 1 d . . . . .
C4 C 0.11553(14) 0.75309(10) 0.56628(9) 0.0270(3) Uani 1 1 d . . . . .
C5 C 0.05734(15) 0.82939(11) 0.54574(9) 0.0324(3) Uani 1 1 d . . . . .
C6 C 0.03236(15) 0.90854(10) 0.62826(9) 0.0310(3) Uani 1 1 d . . . . .
C7 C -0.03456(17) 0.97418(12) 0.61189(11) 0.0392(3) Uani 1 1 d . . . . .
H7 H -0.063289 0.968628 0.548986 0.047 Uiso 1 1 calc R U . . .
C8 C -0.05947(19) 1.04789(12) 0.68743(12) 0.0445(4) Uani 1 1 d . . . . .
H8 H -0.104758 1.092952 0.676065 0.053 Uiso 1 1 calc R U . . .
C9 C -0.01867(18) 1.05598(12) 0.77904(11) 0.0430(4) Uani 1 1 d . . . . .
H9 H -0.037202 1.105834 0.830377 0.052 Uiso 1 1 calc R U . . .
C10 C 0.04907(17) 0.99164(11) 0.79609(10) 0.0374(3) Uani 1 1 d . . . . .
H10 H 0.078340 0.998296 0.859305 0.045 Uiso 1 1 calc R U . . .
C11 C 0.07469(15) 0.91714(10) 0.72124(9) 0.0310(3) Uani 1 1 d . . . . .
C12 C 0.14384(15) 0.84714(10) 0.74230(9) 0.0305(3) Uani 1 1 d . . . . .
C13 C 0.15652(14) 0.76158(10) 0.65872(8) 0.0267(3) Uani 1 1 d . . . . .
C15 C 0.28603(14) 0.54719(10) 0.62810(8) 0.0267(3) Uani 1 1 d . . . . .
C16 C 0.40875(14) 0.53504(10) 0.59935(8) 0.0270(3) Uani 1 1 d . . . . .
H16 H 0.456361 0.575453 0.566022 0.032 Uiso 1 1 calc R U . . .
C17 C 0.46141(14) 0.46468(10) 0.61904(8) 0.0282(3) Uani 1 1 d . . . . .
H17 H 0.546822 0.458632 0.600987 0.034 Uiso 1 1 calc R U . . .
C18 C 0.39011(15) 0.40236(10) 0.66529(9) 0.0294(3) Uani 1 1 d . . . . .
C19 C 0.27151(16) 0.41746(12) 0.69772(10) 0.0371(3) Uani 1 1 d . . . . .
H19 H 0.224890 0.377706 0.731837 0.045 Uiso 1 1 calc R U . . .
C20 C 0.22113(16) 0.49035(11) 0.68042(10) 0.0349(3) Uani 1 1 d . . . . .
H20 H 0.141687 0.501791 0.704358 0.042 Uiso 1 1 calc R U . . .
C22 C 0.46480(15) 0.25197(10) 0.59775(9) 0.0305(3) Uani 1 1 d . . . . .
C23 C 0.38755(17) 0.22190(11) 0.50570(10) 0.0378(3) Uani 1 1 d . . . . .
H23 H 0.314747 0.248673 0.495835 0.045 Uiso 1 1 calc R U . . .
C24 C 0.41659(18) 0.15319(11) 0.42867(10) 0.0397(3) Uani 1 1 d . . . . .
H24 H 0.364405 0.134866 0.366514 0.048 Uiso 1 1 calc R U . . .
C25 C 0.51997(17) 0.11054(10) 0.44010(10) 0.0356(3) Uani 1 1 d . . . . .
C26 C 0.59546(16) 0.14039(11) 0.53186(10) 0.0344(3) Uani 1 1 d . . . . .
H26 H 0.666673 0.112211 0.541678 0.041 Uiso 1 1 calc R U . . .
C27 C 0.56938(15) 0.21048(10) 0.60970(9) 0.0318(3) Uani 1 1 d . . . . .
H27 H 0.623573 0.230170 0.671610 0.038 Uiso 1 1 calc R U . . .
C28 C 0.5474(2) 0.03319(12) 0.35570(11) 0.0442(4) Uani 1 1 d . . . . .
H28A H 0.623267 0.011542 0.377457 0.066 Uiso 1 1 calc R U . . .
H28B H 0.577617 0.067570 0.311820 0.066 Uiso 1 1 calc R U . . .
H28C H 0.459183 -0.029653 0.323108 0.066 Uiso 1 1 calc R U . . .
C29 C 0.45928(15) 0.31741(11) 0.76738(9) 0.0298(3) Uani 1 1 d . . . . .
C30 C 0.40281(16) 0.22131(11) 0.77821(10) 0.0352(3) Uani 1 1 d . . . . .
H30 H 0.343723 0.158835 0.725065 0.042 Uiso 1 1 calc R U . . .
C31 C 0.43249(17) 0.21640(12) 0.86636(10) 0.0377(3) Uani 1 1 d . . . . .
H31 H 0.393879 0.150113 0.872577 0.045 Uiso 1 1 calc R U . . .
C32 C 0.51758(16) 0.30650(12) 0.94577(10) 0.0361(3) Uani 1 1 d . . . . .
C33 C 0.56941(16) 0.40244(12) 0.93431(10) 0.0366(3) Uani 1 1 d . . . . .
H33 H 0.625589 0.465411 0.987919 0.044 Uiso 1 1 calc R U . . .
C34 C 0.54121(16) 0.40864(11) 0.84659(9) 0.0336(3) Uani 1 1 d . . . . .
H34 H 0.577922 0.475245 0.840705 0.040 Uiso 1 1 calc R U . . .
C35 C 0.5517(2) 0.30018(16) 1.04115(11) 0.0498(4) Uani 1 1 d . . . . .
H35A H 0.642300 0.288630 1.048770 0.075 Uiso 1 1 calc R U . . .
H35B H 0.474317 0.240919 1.044849 0.075 Uiso 1 1 calc R U . . .
H35C H 0.560705 0.366895 1.091684 0.075 Uiso 1 1 calc R U . . .
C36 C 0.17341(13) 0.51942(9) 0.41959(8) 0.0246(2) Uani 1 1 d . . . . .
C37 C 0.16773(14) 0.53888(10) 0.33579(9) 0.0269(3) Uani 1 1 d . . . . .
H37 H 0.165921 0.605459 0.338230 0.032 Uiso 1 1 calc R U . . .
C38 C 0.16470(14) 0.46451(10) 0.25031(8) 0.0270(3) Uani 1 1 d . . . . .
H38 H 0.161306 0.480855 0.195322 0.032 Uiso 1 1 calc R U . . .
C39 C 0.16656(13) 0.36496(9) 0.24319(8) 0.0253(2) Uani 1 1 d . . . . .
C40 C 0.17313(13) 0.34453(9) 0.32631(8) 0.0258(3) Uani 1 1 d . . . . .
H40 H 0.176258 0.278272 0.323864 0.031 Uiso 1 1 calc R U . . .
C41 C 0.17512(13) 0.41975(9) 0.41211(8) 0.0251(2) Uani 1 1 d . . . . .
H41 H 0.177713 0.403298 0.467049 0.030 Uiso 1 1 calc R U . . .
C43 C 0.10115(14) 0.29933(9) 0.07041(8) 0.0265(3) Uani 1 1 d . . . . .
C44 C -0.03888(15) 0.29438(11) 0.05254(9) 0.0335(3) Uani 1 1 d . . . . .
H44 H -0.099230 0.280681 0.094117 0.040 Uiso 1 1 calc R U . . .
C45 C -0.09018(16) 0.30970(12) -0.02694(10) 0.0364(3) Uani 1 1 d . . . . .
H45 H -0.185708 0.307608 -0.038373 0.044 Uiso 1 1 calc R U . . .
C46 C -0.00550(16) 0.32799(11) -0.09018(9) 0.0336(3) Uani 1 1 d . . . . .
C47 C 0.13302(16) 0.32953(11) -0.07217(9) 0.0337(3) Uani 1 1 d . . . . .
H47 H 0.192234 0.340069 -0.115134 0.040 Uiso 1 1 calc R U . . .
C48 C 0.18647(15) 0.31593(10) 0.00749(9) 0.0306(3) Uani 1 1 d . . . . .
H48 H 0.281978 0.317998 0.018992 0.037 Uiso 1 1 calc R U . . .
C49 C -0.0613(2) 0.34609(14) -0.17537(11) 0.0475(4) Uani 1 1 d . . . . .
H49A H -0.003705 0.417708 -0.170030 0.071 Uiso 1 1 calc R U . . .
H49B H -0.161750 0.339131 -0.178265 0.071 Uiso 1 1 calc R U . . .
H49C H -0.054729 0.293204 -0.233226 0.071 Uiso 1 1 calc R U . . .
C50 C 0.22401(14) 0.21254(9) 0.14393(8) 0.0258(3) Uani 1 1 d . . . . .
C51 C 0.16243(15) 0.11434(10) 0.06735(9) 0.0307(3) Uani 1 1 d . . . . .
H51 H 0.075406 0.098267 0.025138 0.037 Uiso 1 1 calc R U . . .
C52 C 0.22753(15) 0.04025(10) 0.05260(9) 0.0319(3) Uani 1 1 d . . . . .
H52 H 0.184556 -0.025840 -0.000276 0.038 Uiso 1 1 calc R U . . .
C53 C 0.35398(15) 0.06005(10) 0.11307(9) 0.0300(3) Uani 1 1 d . . . . .
C54 C 0.41504(15) 0.15886(10) 0.18881(9) 0.0318(3) Uani 1 1 d . . . . .
H54 H 0.502077 0.174975 0.231025 0.038 Uiso 1 1 calc R U . . .
C55 C 0.35154(14) 0.23411(10) 0.20386(9) 0.0294(3) Uani 1 1 d . . . . .
H55 H 0.395876 0.300983 0.255701 0.035 Uiso 1 1 calc R U . . .
C56 C 0.42135(18) -0.02253(12) 0.09654(10) 0.0399(3) Uani 1 1 d . . . . .
H56A H 0.389178 -0.064716 0.134372 0.060 Uiso 1 1 calc R U . . .
H56B H 0.526140 0.012776 0.115393 0.060 Uiso 1 1 calc R U . . .
H56C H 0.392573 -0.069415 0.029085 0.060 Uiso 1 1 calc R U . . .

loop_
_atom_site_aniso_label
_atom_site_aniso_U_11
_atom_site_aniso_U_22
_atom_site_aniso_U_33
_atom_site_aniso_U_23
_atom_site_aniso_U_13
_atom_site_aniso_U_12
O5 0.0785(8) 0.0545(6) 0.0304(5) 0.0189(5) 0.0182(5) 0.0474(6)
O12 0.0640(7) 0.0420(5) 0.0232(5) 0.0057(4) 0.0076(4) 0.0298(5)
N3 0.0336(6) 0.0273(5) 0.0232(5) 0.0085(4) 0.0090(4) 0.0158(4)
N14 0.0326(6) 0.0278(5) 0.0227(5) 0.0069(4) 0.0070(4) 0.0142(4)
N21 0.0526(7) 0.0366(6) 0.0243(5) 0.0131(5) 0.0126(5) 0.0284(5)
N42 0.0380(6) 0.0294(5) 0.0183(5) 0.0061(4) 0.0050(4) 0.0199(5)
C1 0.0284(6) 0.0264(6) 0.0213(5) 0.0059(5) 0.0063(5) 0.0120(5)
C2 0.0276(6) 0.0250(6) 0.0227(6) 0.0079(5) 0.0080(5) 0.0115(5)
C4 0.0317(6) 0.0264(6) 0.0245(6) 0.0083(5) 0.0095(5) 0.0136(5)
C5 0.0423(8) 0.0332(7) 0.0274(6) 0.0116(5) 0.0106(6) 0.0206(6)
C6 0.0372(7) 0.0278(6) 0.0306(7) 0.0096(5) 0.0114(5) 0.0160(5)
C7 0.0517(9) 0.0373(7) 0.0373(7) 0.0150(6) 0.0154(7) 0.0254(7)
C8 0.0584(10) 0.0381(8) 0.0477(9) 0.0152(7) 0.0186(7) 0.0315(7)
C9 0.0574(9) 0.0330(7) 0.0402(8) 0.0064(6) 0.0183(7) 0.0252(7)
C10 0.0490(8) 0.0310(7) 0.0300(7) 0.0052(5) 0.0112(6) 0.0183(6)
C11 0.0370(7) 0.0250(6) 0.0295(6) 0.0066(5) 0.0106(5) 0.0128(5)
C12 0.0376(7) 0.0275(6) 0.0245(6) 0.0064(5) 0.0089(5) 0.0131(5)
C13 0.0305(6) 0.0256(6) 0.0229(6) 0.0064(5) 0.0067(5) 0.0117(5)
C15 0.0338(7) 0.0273(6) 0.0184(5) 0.0057(4) 0.0043(5) 0.0143(5)
C16 0.0306(6) 0.0276(6) 0.0220(5) 0.0074(5) 0.0059(5) 0.0120(5)
C17 0.0312(6) 0.0310(6) 0.0225(6) 0.0070(5) 0.0060(5) 0.0153(5)
C18 0.0399(7) 0.0315(6) 0.0210(6) 0.0090(5) 0.0069(5) 0.0197(6)
C19 0.0469(8) 0.0459(8) 0.0359(7) 0.0250(6) 0.0202(6) 0.0265(7)
C20 0.0416(8) 0.0446(8) 0.0325(7) 0.0200(6) 0.0173(6) 0.0260(6)
C22 0.0402(7) 0.0272(6) 0.0258(6) 0.0087(5) 0.0101(5) 0.0157(5)
C23 0.0465(8) 0.0370(7) 0.0305(7) 0.0097(6) 0.0062(6) 0.0205(6)
C24 0.0518(9) 0.0352(7) 0.0262(6) 0.0067(5) 0.0053(6) 0.0152(6)
C25 0.0492(8) 0.0250(6) 0.0323(7) 0.0095(5) 0.0171(6) 0.0124(6)
C26 0.0413(8) 0.0302(6) 0.0373(7) 0.0141(6) 0.0163(6) 0.0174(6)
C27 0.0390(7) 0.0306(6) 0.0284(6) 0.0123(5) 0.0091(5) 0.0150(6)
C28 0.0633(10) 0.0313(7) 0.0369(8) 0.0090(6) 0.0226(7) 0.0173(7)
C29 0.0379(7) 0.0351(6) 0.0257(6) 0.0138(5) 0.0113(5) 0.0223(6)
C30 0.0451(8) 0.0322(7) 0.0342(7) 0.0129(6) 0.0134(6) 0.0205(6)
C31 0.0489(8) 0.0403(7) 0.0419(8) 0.0239(6) 0.0219(7) 0.0276(7)
C32 0.0405(8) 0.0537(8) 0.0334(7) 0.0241(6) 0.0187(6) 0.0315(7)
C33 0.0400(8) 0.0448(8) 0.0266(6) 0.0115(6) 0.0080(6) 0.0203(6)
C34 0.0419(8) 0.0339(7) 0.0301(7) 0.0134(5) 0.0120(6) 0.0183(6)
C35 0.0569(10) 0.0820(12) 0.0400(8) 0.0371(8) 0.0241(7) 0.0451(9)
C36 0.0263(6) 0.0262(6) 0.0211(6) 0.0064(5) 0.0060(5) 0.0122(5)
C37 0.0321(6) 0.0266(6) 0.0255(6) 0.0093(5) 0.0073(5) 0.0158(5)
C38 0.0340(7) 0.0295(6) 0.0219(6) 0.0104(5) 0.0085(5) 0.0162(5)
C39 0.0279(6) 0.0267(6) 0.0207(5) 0.0056(5) 0.0055(5) 0.0133(5)
C40 0.0306(6) 0.0242(6) 0.0234(6) 0.0080(5) 0.0059(5) 0.0125(5)
C41 0.0270(6) 0.0261(6) 0.0212(5) 0.0081(5) 0.0043(5) 0.0103(5)
C43 0.0345(7) 0.0257(6) 0.0199(5) 0.0059(4) 0.0044(5) 0.0154(5)
C44 0.0363(7) 0.0411(7) 0.0269(6) 0.0124(5) 0.0085(5) 0.0199(6)
C45 0.0362(7) 0.0456(8) 0.0327(7) 0.0144(6) 0.0056(6) 0.0234(6)
C46 0.0448(8) 0.0331(7) 0.0252(6) 0.0097(5) 0.0046(6) 0.0203(6)
C47 0.0420(8) 0.0370(7) 0.0265(6) 0.0133(5) 0.0105(6) 0.0185(6)
C48 0.0340(7) 0.0336(6) 0.0256(6) 0.0091(5) 0.0070(5) 0.0170(5)
C49 0.0645(11) 0.0583(10) 0.0332(7) 0.0224(7) 0.0087(7) 0.0356(8)
C50 0.0338(6) 0.0258(6) 0.0204(5) 0.0076(5) 0.0079(5) 0.0153(5)
C51 0.0340(7) 0.0301(6) 0.0238(6) 0.0047(5) 0.0027(5) 0.0140(5)
C52 0.0409(7) 0.0266(6) 0.0248(6) 0.0040(5) 0.0057(5) 0.0151(5)
C53 0.0394(7) 0.0293(6) 0.0255(6) 0.0098(5) 0.0097(5) 0.0181(6)
C54 0.0370(7) 0.0337(7) 0.0255(6) 0.0089(5) 0.0038(5) 0.0179(6)
C55 0.0364(7) 0.0273(6) 0.0210(6) 0.0041(5) 0.0029(5) 0.0142(5)
C56 0.0523(9) 0.0368(7) 0.0349(7) 0.0094(6) 0.0095(6) 0.0273(7)

_geom_special_details            
;
 All esds (except the esd in the dihedral angle between two l.s. planes)
 are estimated using the full covariance matrix.  The cell esds are taken
 into account individually in the estimation of esds in distances, angles
 and torsion angles; correlations between esds in cell parameters are only
 used when they are defined by crystal symmetry.  An approximate (isotropic)
 treatment of cell esds is used for estimating esds involving l.s. planes.
;
loop_
_geom_bond_atom_site_label_1
_geom_bond_atom_site_label_2
_geom_bond_distance
_geom_bond_site_symmetry_2
_geom_bond_publ_flag
O5 C5 1.2165(16) . ?
O12 C12 1.2147(17) . ?
N3 C2 1.3372(16) . ?
N3 C4 1.3362(15) . ?
N14 C1 1.3315(15) . ?
N14 C13 1.3403(16) . ?
N21 C18 1.4154(16) . ?
N21 C22 1.4157(16) . ?
N21 C29 1.4239(16) . ?
N42 C39 1.4029(15) . ?
N42 C43 1.4371(15) . ?
N42 C50 1.4228(15) . ?
C1 C2 1.4378(17) . ?
C1 C15 1.4809(17) . ?
C2 C36 1.4835(16) . ?
C4 C5 1.4973(17) . ?
C4 C13 1.3922(18) . ?
C5 C6 1.4952(17) . ?
C6 C7 1.3893(19) . ?
C6 C11 1.4020(19) . ?
C7 H7 0.9500 . ?
C7 C8 1.389(2) . ?
C8 H8 0.9500 . ?
C8 C9 1.382(2) . ?
C9 H9 0.9500 . ?
C9 C10 1.382(2) . ?
C10 H10 0.9500 . ?
C10 C11 1.3921(18) . ?
C11 C12 1.4876(18) . ?
C12 C13 1.4983(16) . ?
C15 C16 1.3945(18) . ?
C15 C20 1.3963(18) . ?
C16 H16 0.9500 . ?
C16 C17 1.3796(17) . ?
C17 H17 0.9500 . ?
C17 C18 1.3951(19) . ?
C18 C19 1.3892(19) . ?
C19 H19 0.9500 . ?
C19 C20 1.3845(19) . ?
C20 H20 0.9500 . ?
C22 C23 1.3977(19) . ?
C22 C27 1.3882(19) . ?
C23 H23 0.9500 . ?
C23 C24 1.387(2) . ?
C24 H24 0.9500 . ?
C24 C25 1.388(2) . ?
C25 C26 1.388(2) . ?
C25 C28 1.5121(18) . ?
C26 H26 0.9500 . ?
C26 C27 1.3895(18) . ?
C27 H27 0.9500 . ?
C28 H28A 0.9800 . ?
C28 H28B 0.9800 . ?
C28 H28C 0.9800 . ?
C29 C30 1.3913(19) . ?
C29 C34 1.3892(19) . ?
C30 H30 0.9500 . ?
C30 C31 1.388(2) . ?
C31 H31 0.9500 . ?
C31 C32 1.391(2) . ?
C32 C33 1.390(2) . ?
C32 C35 1.5109(19) . ?
C33 H33 0.9500 . ?
C33 C34 1.3877(19) . ?
C34 H34 0.9500 . ?
C35 H35A 0.9800 . ?
C35 H35B 0.9800 . ?
C35 H35C 0.9800 . ?
C36 C37 1.4057(17) . ?
C36 C41 1.4024(17) . ?
C37 H37 0.9500 . ?
C37 C38 1.3765(16) . ?
C38 H38 0.9500 . ?
C38 C39 1.4027(17) . ?
C39 C40 1.4029(17) . ?
C40 H40 0.9500 . ?
C40 C41 1.3887(16) . ?
C41 H41 0.9500 . ?
C43 C44 1.3847(19) . ?
C43 C48 1.3857(18) . ?
C44 H44 0.9500 . ?
C44 C45 1.3905(19) . ?
C45 H45 0.9500 . ?
C45 C46 1.391(2) . ?
C46 C47 1.387(2) . ?
C46 C49 1.5072(19) . ?
C47 H47 0.9500 . ?
C47 C48 1.3865(19) . ?
C48 H48 0.9500 . ?
C49 H49A 0.9800 . ?
C49 H49B 0.9800 . ?
C49 H49C 0.9800 . ?
C50 C51 1.3962(17) . ?
C50 C55 1.3853(19) . ?
C51 H51 0.9500 . ?
C51 C52 1.3848(18) . ?
C52 H52 0.9500 . ?
C52 C53 1.388(2) . ?
C53 C54 1.3952(18) . ?
C53 C56 1.5058(18) . ?
C54 H54 0.9500 . ?
C54 C55 1.3873(18) . ?
C55 H55 0.9500 . ?
C56 H56A 0.9800 . ?
C56 H56B 0.9800 . ?
C56 H56C 0.9800 . ?

loop_
_geom_angle_atom_site_label_1
_geom_angle_atom_site_label_2
_geom_angle_atom_site_label_3
_geom_angle
_geom_angle_site_symmetry_1
_geom_angle_site_symmetry_3
_geom_angle_publ_flag
C4 N3 C2 118.73(11) . . ?
C1 N14 C13 117.84(11) . . ?
C18 N21 C22 119.35(10) . . ?
C18 N21 C29 119.83(10) . . ?
C22 N21 C29 120.74(10) . . ?
C39 N42 C43 118.42(9) . . ?
C39 N42 C50 123.14(10) . . ?
C50 N42 C43 117.81(9) . . ?
N14 C1 C2 121.31(11) . . ?
N14 C1 C15 115.08(10) . . ?
C2 C1 C15 123.61(10) . . ?
N3 C2 C1 119.30(10) . . ?
N3 C2 C36 114.32(10) . . ?
C1 C2 C36 126.38(11) . . ?
N3 C4 C5 116.98(11) . . ?
N3 C4 C13 121.44(11) . . ?
C13 C4 C5 121.55(11) . . ?
O5 C5 C4 121.34(11) . . ?
O5 C5 C6 121.93(12) . . ?
C6 C5 C4 116.73(11) . . ?
C7 C6 C5 119.05(12) . . ?
C7 C6 C11 119.75(12) . . ?
C11 C6 C5 121.19(12) . . ?
C6 C7 H7 120.0 . . ?
C8 C7 C6 120.03(14) . . ?
C8 C7 H7 120.0 . . ?
C7 C8 H8 119.9 . . ?
C9 C8 C7 120.29(14) . . ?
C9 C8 H8 119.9 . . ?
C8 C9 H9 120.0 . . ?
C8 C9 C10 120.08(13) . . ?
C10 C9 H9 120.0 . . ?
C9 C10 H10 119.8 . . ?
C9 C10 C11 120.43(13) . . ?
C11 C10 H10 119.8 . . ?
C6 C11 C12 121.82(11) . . ?
C10 C11 C6 119.41(12) . . ?
C10 C11 C12 118.76(12) . . ?
O12 C12 C11 122.03(11) . . ?
O12 C12 C13 121.28(12) . . ?
C11 C12 C13 116.68(11) . . ?
N14 C13 C4 121.25(11) . . ?
N14 C13 C12 117.14(11) . . ?
C4 C13 C12 121.60(11) . . ?
C16 C15 C1 121.55(11) . . ?
C16 C15 C20 118.90(11) . . ?
C20 C15 C1 119.55(11) . . ?
C15 C16 H16 119.8 . . ?
C17 C16 C15 120.37(12) . . ?
C17 C16 H16 119.8 . . ?
C16 C17 H17 119.8 . . ?
C16 C17 C18 120.47(12) . . ?
C18 C17 H17 119.8 . . ?
C17 C18 N21 120.20(12) . . ?
C19 C18 N21 120.46(12) . . ?
C19 C18 C17 119.31(12) . . ?
C18 C19 H19 119.9 . . ?
C20 C19 C18 120.11(13) . . ?
C20 C19 H19 119.9 . . ?
C15 C20 H20 119.7 . . ?
C19 C20 C15 120.60(12) . . ?
C19 C20 H20 119.7 . . ?
C23 C22 N21 120.46(12) . . ?
C27 C22 N21 121.23(12) . . ?
C27 C22 C23 118.31(12) . . ?
C22 C23 H23 119.8 . . ?
C24 C23 C22 120.37(13) . . ?
C24 C23 H23 119.8 . . ?
C23 C24 H24 119.2 . . ?
C23 C24 C25 121.66(13) . . ?
C25 C24 H24 119.2 . . ?
C24 C25 C26 117.50(12) . . ?
C24 C25 C28 121.07(14) . . ?
C26 C25 C28 121.41(14) . . ?
C25 C26 H26 119.2 . . ?
C25 C26 C27 121.59(13) . . ?
C27 C26 H26 119.2 . . ?
C22 C27 C26 120.56(13) . . ?
C22 C27 H27 119.7 . . ?
C26 C27 H27 119.7 . . ?
C25 C28 H28A 109.5 . . ?
C25 C28 H28B 109.5 . . ?
C25 C28 H28C 109.5 . . ?
H28A C28 H28B 109.5 . . ?
H28A C28 H28C 109.5 . . ?
H28B C28 H28C 109.5 . . ?
C30 C29 N21 120.81(12) . . ?
C34 C29 N21 120.16(12) . . ?
C34 C29 C30 119.02(12) . . ?
C29 C30 H30 119.9 . . ?
C31 C30 C29 120.24(13) . . ?
C31 C30 H30 119.9 . . ?
C30 C31 H31 119.3 . . ?
C30 C31 C32 121.36(13) . . ?
C32 C31 H31 119.3 . . ?
C31 C32 C35 121.08(14) . . ?
C33 C32 C31 117.64(12) . . ?
C33 C32 C35 121.28(15) . . ?
C32 C33 H33 119.2 . . ?
C34 C33 C32 121.70(14) . . ?
C34 C33 H33 119.2 . . ?
C29 C34 H34 120.0 . . ?
C33 C34 C29 119.98(13) . . ?
C33 C34 H34 120.0 . . ?
C32 C35 H35A 109.5 . . ?
C32 C35 H35B 109.5 . . ?
C32 C35 H35C 109.5 . . ?
H35A C35 H35B 109.5 . . ?
H35A C35 H35C 109.5 . . ?
H35B C35 H35C 109.5 . . ?
C37 C36 C2 117.36(10) . . ?
C41 C36 C2 125.89(11) . . ?
C41 C36 C37 116.74(10) . . ?
C36 C37 H37 119.0 . . ?
C38 C37 C36 122.08(11) . . ?
C38 C37 H37 119.0 . . ?
C37 C38 H38 119.5 . . ?
C37 C38 C39 120.98(11) . . ?
C39 C38 H38 119.5 . . ?
N42 C39 C40 122.46(11) . . ?
C38 C39 N42 119.88(11) . . ?
C38 C39 C40 117.65(11) . . ?
C39 C40 H40 119.5 . . ?
C41 C40 C39 120.96(11) . . ?
C41 C40 H40 119.5 . . ?
C36 C41 H41 119.2 . . ?
C40 C41 C36 121.58(11) . . ?
C40 C41 H41 119.2 . . ?
C44 C43 N42 120.28(11) . . ?
C44 C43 C48 119.73(12) . . ?
C48 C43 N42 119.98(11) . . ?
C43 C44 H44 120.4 . . ?
C43 C44 C45 119.27(13) . . ?
C45 C44 H44 120.4 . . ?
C44 C45 H45 119.1 . . ?
C44 C45 C46 121.82(13) . . ?
C46 C45 H45 119.1 . . ?
C45 C46 C49 121.45(14) . . ?
C47 C46 C45 117.79(12) . . ?
C47 C46 C49 120.75(13) . . ?
C46 C47 H47 119.5 . . ?
C48 C47 C46 121.08(13) . . ?
C48 C47 H47 119.5 . . ?
C43 C48 C47 120.27(12) . . ?
C43 C48 H48 119.9 . . ?
C47 C48 H48 119.9 . . ?
C46 C49 H49A 109.5 . . ?
C46 C49 H49B 109.5 . . ?
C46 C49 H49C 109.5 . . ?
H49A C49 H49B 109.5 . . ?
H49A C49 H49C 109.5 . . ?
H49B C49 H49C 109.5 . . ?
C51 C50 N42 119.21(11) . . ?
C55 C50 N42 122.14(11) . . ?
C55 C50 C51 118.54(11) . . ?
C50 C51 H51 119.8 . . ?
C52 C51 C50 120.36(12) . . ?
C52 C51 H51 119.8 . . ?
C51 C52 H52 119.1 . . ?
C51 C52 C53 121.71(12) . . ?
C53 C52 H52 119.1 . . ?
C52 C53 C54 117.33(11) . . ?
C52 C53 C56 120.73(12) . . ?
C54 C53 C56 121.94(12) . . ?
C53 C54 H54 119.2 . . ?
C55 C54 C53 121.50(12) . . ?
C55 C54 H54 119.2 . . ?
C50 C55 C54 120.55(11) . . ?
C50 C55 H55 119.7 . . ?
C54 C55 H55 119.7 . . ?
C53 C56 H56A 109.5 . . ?
C53 C56 H56B 109.5 . . ?
C53 C56 H56C 109.5 . . ?
H56A C56 H56B 109.5 . . ?
H56A C56 H56C 109.5 . . ?
H56B C56 H56C 109.5 . . ?

loop_
_geom_torsion_atom_site_label_1
_geom_torsion_atom_site_label_2
_geom_torsion_atom_site_label_3
_geom_torsion_atom_site_label_4
_geom_torsion
_geom_torsion_site_symmetry_1
_geom_torsion_site_symmetry_2
_geom_torsion_site_symmetry_3
_geom_torsion_site_symmetry_4
_geom_torsion_publ_flag
O5 C5 C6 C7 5.8(2) . . . . ?
O5 C5 C6 C11 -174.42(14) . . . . ?
O12 C12 C13 N14 3.9(2) . . . . ?
O12 C12 C13 C4 -175.43(13) . . . . ?
N3 C2 C36 C37 20.63(16) . . . . ?
N3 C2 C36 C41 -157.75(12) . . . . ?
N3 C4 C5 O5 -7.2(2) . . . . ?
N3 C4 C5 C6 172.32(12) . . . . ?
N3 C4 C13 N14 3.2(2) . . . . ?
N3 C4 C13 C12 -177.56(12) . . . . ?
N14 C1 C2 N3 3.52(19) . . . . ?
N14 C1 C2 C36 -176.56(12) . . . . ?
N14 C1 C15 C16 -122.53(13) . . . . ?
N14 C1 C15 C20 58.44(16) . . . . ?
N21 C18 C19 C20 -175.27(13) . . . . ?
N21 C22 C23 C24 179.69(13) . . . . ?
N21 C22 C27 C26 179.26(13) . . . . ?
N21 C29 C30 C31 176.73(12) . . . . ?
N21 C29 C34 C33 -177.00(12) . . . . ?
N42 C39 C40 C41 -177.54(11) . . . . ?
N42 C43 C44 C45 176.73(12) . . . . ?
N42 C43 C48 C47 -177.64(11) . . . . ?
N42 C50 C51 C52 176.81(12) . . . . ?
N42 C50 C55 C54 -177.27(12) . . . . ?
C1 N14 C13 C4 -0.84(18) . . . . ?
C1 N14 C13 C12 179.86(11) . . . . ?
C1 C2 C36 C37 -159.29(12) . . . . ?
C1 C2 C36 C41 22.3(2) . . . . ?
C1 C15 C16 C17 -176.40(11) . . . . ?
C1 C15 C20 C19 174.50(13) . . . . ?
C2 N3 C4 C5 -179.94(11) . . . . ?
C2 N3 C4 C13 -2.00(19) . . . . ?
C2 C1 C15 C16 58.45(17) . . . . ?
C2 C1 C15 C20 -120.58(14) . . . . ?
C2 C36 C37 C38 -178.85(12) . . . . ?
C2 C36 C41 C40 179.17(12) . . . . ?
C4 N3 C2 C1 -1.20(18) . . . . ?
C4 N3 C2 C36 178.87(11) . . . . ?
C4 C5 C6 C7 -173.73(13) . . . . ?
C4 C5 C6 C11 6.0(2) . . . . ?
C5 C4 C13 N14 -178.97(12) . . . . ?
C5 C4 C13 C12 0.29(19) . . . . ?
C5 C6 C7 C8 179.68(14) . . . . ?
C5 C6 C11 C10 -179.80(13) . . . . ?
C5 C6 C11 C12 -1.1(2) . . . . ?
C6 C7 C8 C9 -0.4(2) . . . . ?
C6 C11 C12 O12 175.84(14) . . . . ?
C6 C11 C12 C13 -4.29(19) . . . . ?
C7 C6 C11 C10 0.0(2) . . . . ?
C7 C6 C11 C12 178.66(13) . . . . ?
C7 C8 C9 C10 0.9(3) . . . . ?
C8 C9 C10 C11 -1.0(2) . . . . ?
C9 C10 C11 C6 0.6(2) . . . . ?
C9 C10 C11 C12 -178.15(14) . . . . ?
C10 C11 C12 O12 -5.4(2) . . . . ?
C10 C11 C12 C13 174.42(12) . . . . ?
C11 C6 C7 C8 -0.1(2) . . . . ?
C11 C12 C13 N14 -176.01(11) . . . . ?
C11 C12 C13 C4 4.70(19) . . . . ?
C13 N14 C1 C2 -2.39(18) . . . . ?
C13 N14 C1 C15 178.57(11) . . . . ?
C13 C4 C5 O5 174.82(14) . . . . ?
C13 C4 C5 C6 -5.62(19) . . . . ?
C15 C1 C2 N3 -177.52(11) . . . . ?
C15 C1 C2 C36 2.4(2) . . . . ?
C15 C16 C17 C18 2.03(18) . . . . ?
C16 C15 C20 C19 -4.6(2) . . . . ?
C16 C17 C18 N21 173.35(11) . . . . ?
C16 C17 C18 C19 -4.79(19) . . . . ?
C17 C18 C19 C20 2.9(2) . . . . ?
C18 N21 C22 C23 -32.2(2) . . . . ?
C18 N21 C22 C27 148.13(13) . . . . ?
C18 N21 C29 C30 132.29(14) . . . . ?
C18 N21 C29 C34 -48.71(18) . . . . ?
C18 C19 C20 C15 1.8(2) . . . . ?
C20 C15 C16 C17 2.63(18) . . . . ?
C22 N21 C18 C17 -46.55(18) . . . . ?
C22 N21 C18 C19 131.57(14) . . . . ?
C22 N21 C29 C30 -51.01(19) . . . . ?
C22 N21 C29 C34 127.98(14) . . . . ?
C22 C23 C24 C25 1.4(2) . . . . ?
C23 C22 C27 C26 -0.4(2) . . . . ?
C23 C24 C25 C26 -0.9(2) . . . . ?
C23 C24 C25 C28 178.18(14) . . . . ?
C24 C25 C26 C27 -0.1(2) . . . . ?
C25 C26 C27 C22 0.8(2) . . . . ?
C27 C22 C23 C24 -0.7(2) . . . . ?
C28 C25 C26 C27 -179.24(13) . . . . ?
C29 N21 C18 C17 130.19(13) . . . . ?
C29 N21 C18 C19 -51.69(19) . . . . ?
C29 N21 C22 C23 151.04(14) . . . . ?
C29 N21 C22 C27 -28.6(2) . . . . ?
C29 C30 C31 C32 0.5(2) . . . . ?
C30 C29 C34 C33 2.0(2) . . . . ?
C30 C31 C32 C33 1.4(2) . . . . ?
C30 C31 C32 C35 -178.85(13) . . . . ?
C31 C32 C33 C34 -1.7(2) . . . . ?
C32 C33 C34 C29 0.0(2) . . . . ?
C34 C29 C30 C31 -2.3(2) . . . . ?
C35 C32 C33 C34 178.58(13) . . . . ?
C36 C37 C38 C39 0.3(2) . . . . ?
C37 C36 C41 C40 0.78(18) . . . . ?
C37 C38 C39 N42 178.04(12) . . . . ?
C37 C38 C39 C40 -0.66(19) . . . . ?
C38 C39 C40 C41 1.12(19) . . . . ?
C39 N42 C43 C44 -61.08(16) . . . . ?
C39 N42 C43 C48 117.74(13) . . . . ?
C39 N42 C50 C51 150.40(12) . . . . ?
C39 N42 C50 C55 -33.43(18) . . . . ?
C39 C40 C41 C36 -1.22(19) . . . . ?
C41 C36 C37 C38 -0.32(19) . . . . ?
C43 N42 C39 C38 -21.02(17) . . . . ?
C43 N42 C39 C40 157.61(12) . . . . ?
C43 N42 C50 C51 -38.88(17) . . . . ?
C43 N42 C50 C55 137.28(13) . . . . ?
C43 C44 C45 C46 1.2(2) . . . . ?
C44 C43 C48 C47 1.19(19) . . . . ?
C44 C45 C46 C47 0.6(2) . . . . ?
C44 C45 C46 C49 -179.10(14) . . . . ?
C45 C46 C47 C48 -1.6(2) . . . . ?
C46 C47 C48 C43 0.7(2) . . . . ?
C48 C43 C44 C45 -2.10(19) . . . . ?
C49 C46 C47 C48 178.17(13) . . . . ?
C50 N42 C39 C38 149.64(12) . . . . ?
C50 N42 C39 C40 -31.73(19) . . . . ?
C50 N42 C43 C44 127.75(13) . . . . ?
C50 N42 C43 C48 -53.42(16) . . . . ?
C50 C51 C52 C53 0.7(2) . . . . ?
C51 C50 C55 C54 -1.08(19) . . . . ?
C51 C52 C53 C54 -1.2(2) . . . . ?
C51 C52 C53 C56 178.91(13) . . . . ?
C52 C53 C54 C55 0.6(2) . . . . ?
C53 C54 C55 C50 0.5(2) . . . . ?
C55 C50 C51 C52 0.5(2) . . . . ?
C56 C53 C54 C55 -179.49(13) . . . . ?

_shelx_res_file                  
;
TITL PSEZC1
    psezc1.res
    created by SHELXL-2019/3 at 14:53:02 on 07-Sep-2023
REM Shelx file produced by Sir2011 on Wed Feb 08 2023 at 12:09:06
REM Structure name: PSEZC1
CELL 1.54184 10.072591 14.358092 15.362822 109.639 95.6658 108.274
ZERR 2 0.000341 0.000421 0.000405 0.0025 0.0024 0.0028
LATT 1
SFAC C H N O
UNIT 104 80 8 4

L.S. 4
PLAN  5
SIZE 0.01 0.02 0.24
TEMP -148.15
CONF
MORE -1
BOND $H
fmap 2
acta
REM <olex2.extras>
REM <HklSrc "%.\\PSEZC1.hkl">
REM </olex2.extras>

WGHT    0.065400    0.371200
FVAR       2.73092
O5    4    0.031043    0.826318    0.465599    11.00000    0.07853    0.05454 =
         0.03044    0.01892    0.01819    0.04739
O12   4    0.187886    0.858178    0.823039    11.00000    0.06405    0.04196 =
         0.02315    0.00570    0.00763    0.02979
N3    3    0.122144    0.674414    0.491695    11.00000    0.03360    0.02725 =
         0.02320    0.00847    0.00897    0.01583
N14   3    0.210584    0.694003    0.676714    11.00000    0.03256    0.02784 =
         0.02269    0.00692    0.00704    0.01418
N21   3    0.435809    0.322503    0.676440    11.00000    0.05263    0.03665 =
         0.02432    0.01305    0.01258    0.02840
N42   3    0.158936    0.289322    0.154706    11.00000    0.03801    0.02938 =
         0.01827    0.00613    0.00502    0.01990
C1    1    0.222240    0.617386    0.603141    11.00000    0.02836    0.02636 =
         0.02130    0.00595    0.00632    0.01204
C2    1    0.173400    0.604612    0.507184    11.00000    0.02763    0.02501 =
         0.02273    0.00792    0.00795    0.01147
C4    1    0.115535    0.753088    0.566277    11.00000    0.03169    0.02637 =
         0.02453    0.00831    0.00949    0.01355
C5    1    0.057337    0.829394    0.545745    11.00000    0.04232    0.03319 =
         0.02744    0.01161    0.01057    0.02063
C6    1    0.032359    0.908539    0.628263    11.00000    0.03724    0.02776 =
         0.03058    0.00960    0.01142    0.01596
C7    1   -0.034559    0.974176    0.611888    11.00000    0.05165    0.03727 =
         0.03728    0.01497    0.01541    0.02539
AFIX  43
H7    2   -0.063289    0.968628    0.548986    11.00000   -1.20000
AFIX   0
C8    1   -0.059468    1.047889    0.687425    11.00000    0.05837    0.03813 =
         0.04773    0.01524    0.01857    0.03146
AFIX  43
H8    2   -0.104758    1.092952    0.676065    11.00000   -1.20000
AFIX   0
C9    1   -0.018669    1.055983    0.779045    11.00000    0.05745    0.03303 =
         0.04024    0.00636    0.01830    0.02518
AFIX  43
H9    2   -0.037202    1.105834    0.830377    11.00000   -1.20000
AFIX   0
C10   1    0.049072    0.991639    0.796094    11.00000    0.04903    0.03099 =
         0.03000    0.00524    0.01120    0.01827
AFIX  43
H10   2    0.078340    0.998296    0.859305    11.00000   -1.20000
AFIX   0
C11   1    0.074690    0.917142    0.721244    11.00000    0.03700    0.02500 =
         0.02953    0.00656    0.01055    0.01285
C12   1    0.143843    0.847144    0.742301    11.00000    0.03759    0.02747 =
         0.02451    0.00639    0.00885    0.01311
C13   1    0.156516    0.761577    0.658715    11.00000    0.03048    0.02556 =
         0.02289    0.00644    0.00666    0.01174
C15   1    0.286030    0.547185    0.628099    11.00000    0.03381    0.02725 =
         0.01843    0.00566    0.00431    0.01431
C16   1    0.408750    0.535045    0.599353    11.00000    0.03058    0.02762 =
         0.02196    0.00743    0.00589    0.01196
AFIX  43
H16   2    0.456361    0.575453    0.566022    11.00000   -1.20000
AFIX   0
C17   1    0.461409    0.464684    0.619044    11.00000    0.03115    0.03104 =
         0.02254    0.00697    0.00600    0.01534
AFIX  43
H17   2    0.546822    0.458632    0.600987    11.00000   -1.20000
AFIX   0
C18   1    0.390114    0.402357    0.665287    11.00000    0.03988    0.03148 =
         0.02103    0.00905    0.00687    0.01974
C19   1    0.271506    0.417459    0.697724    11.00000    0.04688    0.04588 =
         0.03592    0.02499    0.02018    0.02655
AFIX  43
H19   2    0.224890    0.377706    0.731837    11.00000   -1.20000
AFIX   0
C20   1    0.221129    0.490346    0.680419    11.00000    0.04163    0.04457 =
         0.03250    0.01999    0.01734    0.02600
AFIX  43
H20   2    0.141687    0.501791    0.704358    11.00000   -1.20000
AFIX   0
C22   1    0.464799    0.251971    0.597755    11.00000    0.04019    0.02724 =
         0.02577    0.00873    0.01010    0.01574
C23   1    0.387551    0.221901    0.505699    11.00000    0.04648    0.03699 =
         0.03052    0.00974    0.00617    0.02053
AFIX  43
H23   2    0.314747    0.248673    0.495835    11.00000   -1.20000
AFIX   0
C24   1    0.416591    0.153191    0.428666    11.00000    0.05183    0.03525 =
         0.02621    0.00673    0.00527    0.01521
AFIX  43
H24   2    0.364405    0.134866    0.366514    11.00000   -1.20000
AFIX   0
C25   1    0.519965    0.110538    0.440096    11.00000    0.04916    0.02495 =
         0.03226    0.00953    0.01711    0.01236
C26   1    0.595462    0.140386    0.531862    11.00000    0.04131    0.03023 =
         0.03733    0.01408    0.01629    0.01744
AFIX  43
H26   2    0.666673    0.112211    0.541678    11.00000   -1.20000
AFIX   0
C27   1    0.569381    0.210477    0.609698    11.00000    0.03896    0.03063 =
         0.02841    0.01235    0.00913    0.01498
AFIX  43
H27   2    0.623573    0.230170    0.671610    11.00000   -1.20000
AFIX   0
C28   1    0.547424    0.033195    0.355695    11.00000    0.06326    0.03131 =
         0.03689    0.00900    0.02262    0.01735
AFIX 137
H28A  2    0.623267    0.011542    0.377457    11.00000   -1.50000
H28B  2    0.577617    0.067570    0.311820    11.00000   -1.50000
H28C  2    0.459183   -0.029653    0.323108    11.00000   -1.50000
AFIX   0
C29   1    0.459277    0.317414    0.767385    11.00000    0.03791    0.03515 =
         0.02570    0.01379    0.01128    0.02230
C30   1    0.402811    0.221315    0.778212    11.00000    0.04511    0.03220 =
         0.03417    0.01294    0.01343    0.02052
AFIX  43
H30   2    0.343723    0.158835    0.725065    11.00000   -1.20000
AFIX   0
C31   1    0.432486    0.216396    0.866356    11.00000    0.04893    0.04030 =
         0.04194    0.02388    0.02192    0.02764
AFIX  43
H31   2    0.393879    0.150113    0.872577    11.00000   -1.20000
AFIX   0
C32   1    0.517577    0.306500    0.945771    11.00000    0.04050    0.05370 =
         0.03342    0.02412    0.01872    0.03151
C33   1    0.569406    0.402442    0.934314    11.00000    0.03995    0.04483 =
         0.02662    0.01150    0.00803    0.02031
AFIX  43
H33   2    0.625589    0.465411    0.987919    11.00000   -1.20000
AFIX   0
C34   1    0.541208    0.408637    0.846592    11.00000    0.04186    0.03387 =
         0.03012    0.01342    0.01202    0.01832
AFIX  43
H34   2    0.577922    0.475245    0.840705    11.00000   -1.20000
AFIX   0
C35   1    0.551725    0.300181    1.041147    11.00000    0.05689    0.08199 =
         0.03995    0.03714    0.02413    0.04512
AFIX 137
H35A  2    0.642300    0.288630    1.048770    11.00000   -1.50000
H35B  2    0.474317    0.240919    1.044849    11.00000   -1.50000
H35C  2    0.560705    0.366895    1.091684    11.00000   -1.50000
AFIX   0
C36   1    0.173407    0.519422    0.419590    11.00000    0.02630    0.02617 =
         0.02110    0.00638    0.00600    0.01224
C37   1    0.167728    0.538882    0.335792    11.00000    0.03207    0.02658 =
         0.02554    0.00930    0.00731    0.01584
AFIX  43
H37   2    0.165921    0.605459    0.338230    11.00000   -1.20000
AFIX   0
C38   1    0.164704    0.464514    0.250313    11.00000    0.03401    0.02947 =
         0.02193    0.01044    0.00851    0.01620
AFIX  43
H38   2    0.161306    0.480855    0.195322    11.00000   -1.20000
AFIX   0
C39   1    0.166564    0.364960    0.243194    11.00000    0.02790    0.02669 =
         0.02071    0.00562    0.00550    0.01326
C40   1    0.173130    0.344531    0.326310    11.00000    0.03059    0.02419 =
         0.02344    0.00795    0.00594    0.01252
AFIX  43
H40   2    0.176258    0.278272    0.323864    11.00000   -1.20000
AFIX   0
C41   1    0.175124    0.419752    0.412107    11.00000    0.02700    0.02611 =
         0.02119    0.00807    0.00433    0.01026
AFIX  43
H41   2    0.177713    0.403298    0.467049    11.00000   -1.20000
AFIX   0
C43   1    0.101146    0.299325    0.070410    11.00000    0.03445    0.02565 =
         0.01986    0.00593    0.00438    0.01538
C44   1   -0.038878    0.294384    0.052535    11.00000    0.03633    0.04110 =
         0.02693    0.01245    0.00848    0.01993
AFIX  43
H44   2   -0.099230    0.280681    0.094117    11.00000   -1.20000
AFIX   0
C45   1   -0.090184    0.309697   -0.026942    11.00000    0.03618    0.04562 =
         0.03267    0.01443    0.00559    0.02343
AFIX  43
H45   2   -0.185708    0.307608   -0.038373    11.00000   -1.20000
AFIX   0
C46   1   -0.005502    0.327992   -0.090175    11.00000    0.04480    0.03308 =
         0.02525    0.00975    0.00459    0.02032
C47   1    0.133020    0.329527   -0.072174    11.00000    0.04203    0.03697 =
         0.02647    0.01333    0.01049    0.01846
AFIX  43
H47   2    0.192234    0.340069   -0.115134    11.00000   -1.20000
AFIX   0
C48   1    0.186472    0.315926    0.007494    11.00000    0.03404    0.03360 =
         0.02558    0.00909    0.00696    0.01703
AFIX  43
H48   2    0.281978    0.317998    0.018992    11.00000   -1.20000
AFIX   0
C49   1   -0.061301    0.346092   -0.175374    11.00000    0.06446    0.05827 =
         0.03317    0.02242    0.00873    0.03559
AFIX 137
H49A  2   -0.003705    0.417708   -0.170030    11.00000   -1.50000
H49B  2   -0.161750    0.339131   -0.178265    11.00000   -1.50000
H49C  2   -0.054729    0.293204   -0.233226    11.00000   -1.50000
AFIX   0
C50   1    0.224013    0.212544    0.143932    11.00000    0.03381    0.02582 =
         0.02042    0.00758    0.00793    0.01525
C51   1    0.162434    0.114344    0.067351    11.00000    0.03403    0.03005 =
         0.02385    0.00467    0.00269    0.01397
AFIX  43
H51   2    0.075406    0.098267    0.025138    11.00000   -1.20000
AFIX   0
C52   1    0.227529    0.040252    0.052596    11.00000    0.04089    0.02658 =
         0.02485    0.00397    0.00570    0.01514
AFIX  43
H52   2    0.184556   -0.025840   -0.000276    11.00000   -1.20000
AFIX   0
C53   1    0.353976    0.060053    0.113071    11.00000    0.03944    0.02926 =
         0.02546    0.00982    0.00973    0.01810
C54   1    0.415036    0.158861    0.188807    11.00000    0.03696    0.03372 =
         0.02546    0.00894    0.00376    0.01794
AFIX  43
H54   2    0.502077    0.174975    0.231025    11.00000   -1.20000
AFIX   0
C55   1    0.351537    0.234109    0.203862    11.00000    0.03635    0.02729 =
         0.02103    0.00410    0.00289    0.01418
AFIX  43
H55   2    0.395876    0.300983    0.255701    11.00000   -1.20000
AFIX   0
C56   1    0.421348   -0.022535    0.096537    11.00000    0.05233    0.03684 =
         0.03491    0.00941    0.00945    0.02725
AFIX 137
H56A  2    0.389178   -0.064716    0.134372    11.00000   -1.50000
H56B  2    0.526140    0.012776    0.115393    11.00000   -1.50000
H56C  2    0.392573   -0.069415    0.029085    11.00000   -1.50000
AFIX   0
HKLF 4


REM  PSEZC1
REM wR2 = 0.1179, GooF = S = 1.051, Restrained GooF = 1.051 for all data
REM R1 = 0.0416 for 6439 Fo > 4sig(Fo) and 0.0494 for all 7654 data
REM 527 parameters refined using 0 restraints

END

WGHT      0.0654      0.3712

REM Highest difference peak  0.209,  deepest hole -0.232,  1-sigma level  0.044
Q1    1   0.6584  0.3660  1.0714  11.00000  0.05    0.21
Q2    1   0.2581  0.5776  0.6120  11.00000  0.05    0.20
Q3    1   0.0680  0.7800  0.5561  11.00000  0.05    0.17
Q4    1   0.1052  0.8844  0.7292  11.00000  0.05    0.17
Q5    1   0.1752  0.3397  0.6956  11.00000  0.05    0.16
;
_shelx_res_checksum              94447
_exptl_crystal_recrystallization_method 
'Re-crystallisation from solvent: Dichloromethane/hexane'
_exptl_crystal_preparation       Luminescent
####################################################################### 
# 
# This file contains crystal structure data downloaded from the 
# Cambridge Structural Database (CSD) hosted by the Cambridge 
# Crystallographic Data Centre (CCDC).
# 
# Full information about CCDC data access policies and citation 
# guidelines are available at http://www.ccdc.cam.ac.uk/access/V1 
# 
# Audit and citation data items may have been added by the CCDC. 
# Please retain this information to preserve the provenance of 
# this file and to allow appropriate attribution of the data. 
# 
#######################################################################

data_tBuTPA-BQ
_database_code_depnum_ccdc_archive 'CCDC 2296443'
loop_
_audit_author_name
_audit_author_address
'David Cordes'
;University of St Andrews
United Kingdom
;
_audit_update_record             
;
2023-09-21 deposited with the CCDC.	2023-11-28 downloaded from the CCDC.
;
_audit_creation_date             2023-09-07
_audit_creation_method           
;
Olex2 1.5
(compiled 2023.08.24 svn.re1ec1418 for OlexSys, GUI svn.r6817)
;
_shelx_SHELXL_version_number     2019/3

# start Validation Reply Form
_vrf_PLAT213_tBuTPA-BQ           
;
PROBLEM: Atom C68 has ADP max/min Ratio ..... 4.3 prolat
RESPONSE: This arises in a disordered t-butyl group, suggesting that either
 further, minor disordered sites have not been modelled, or that the group
 shows dynamic disorder.
;
_vrf_PLAT220_tBuTPA-BQ           
;
PROBLEM: NonSolvent Resd 1 C Ueq(max)/Ueq(min) Range 6.6 Ratio
RESPONSE: Two peripheral t-butyl groups in hte molecule are disordered, one of
 them in such a way as to suggest the presence of further, unmodelled disorder,
 which leads to elevated values of Ueq(max).
;
# end Validation Reply Form

_chemical_name_common            ?
_chemical_name_systematic        ?
_chemical_formula_moiety         'C64 H64 N4 O2'
_chemical_formula_sum            'C64 H64 N4 O2'
_chemical_formula_weight         921.19
_chemical_melting_point          ?
loop_
_atom_type_symbol
_atom_type_description
_atom_type_scat_dispersion_real
_atom_type_scat_dispersion_imag
_atom_type_scat_source
C C 0.0181 0.0091 'International Tables Vol C Tables 4.2.6.8 and 6.1.1.4'
H H 0.0000 0.0000 'International Tables Vol C Tables 4.2.6.8 and 6.1.1.4'
N N 0.0311 0.0180 'International Tables Vol C Tables 4.2.6.8 and 6.1.1.4'
O O 0.0492 0.0322 'International Tables Vol C Tables 4.2.6.8 and 6.1.1.4'

_shelx_space_group_comment       
;
The symmetry employed for this shelxl refinement is uniquely defined
by the following loop, which should always be used as a source of
symmetry information in preference to the above space-group names.
They are only intended as comments.
;
_space_group_crystal_system      triclinic
_space_group_IT_number           2
_space_group_name_H-M_alt        P-1
_space_group_name_Hall           '-P 1'
loop_
_space_group_symop_operation_xyz
'x, y, z'
'-x, -y, -z'

_cell_length_a                   5.9658(2)
_cell_length_b                   17.8685(7)
_cell_length_c                   25.1599(10)
_cell_angle_alpha                76.932(4)
_cell_angle_beta                 86.233(3)
_cell_angle_gamma                86.248(3)
_cell_volume                     2603.41(19)
_cell_formula_units_Z            2
_cell_measurement_reflns_used    5175
_cell_measurement_temperature    125
_cell_measurement_theta_max      74.3830
_cell_measurement_theta_min      2.7690
_shelx_estimated_absorpt_T_max   0.995
_shelx_estimated_absorpt_T_min   0.948
_exptl_absorpt_coefficient_mu    0.545
_exptl_absorpt_correction_T_max  1.00000
_exptl_absorpt_correction_T_min  0.85691
_exptl_absorpt_correction_type   multi-scan
_exptl_absorpt_process_details   
;
CrysAlisPro 1.171.42.49 (Rigaku Oxford Diffraction, 2022)
Empirical absorption correction using spherical harmonics,
implemented in SCALE3 ABSPACK scaling algorithm.
;
_exptl_absorpt_special_details   ?
_exptl_crystal_colour            orange
_exptl_crystal_colour_primary    orange
_exptl_crystal_density_diffrn    1.175
_exptl_crystal_density_meas      ?
_exptl_crystal_density_method    ?
_exptl_crystal_description       plate
_exptl_crystal_F_000             984
_exptl_crystal_size_max          0.1
_exptl_crystal_size_mid          0.03
_exptl_crystal_size_min          0.01
_exptl_transmission_factor_max   ?
_exptl_transmission_factor_min   ?
_diffrn_reflns_av_R_equivalents  0.0948
_diffrn_reflns_av_unetI/netI     0.1044
_diffrn_reflns_Laue_measured_fraction_full 0.978
_diffrn_reflns_Laue_measured_fraction_max 0.948
_diffrn_reflns_limit_h_max       7
_diffrn_reflns_limit_h_min       -7
_diffrn_reflns_limit_k_max       22
_diffrn_reflns_limit_k_min       -19
_diffrn_reflns_limit_l_max       31
_diffrn_reflns_limit_l_min       -30
_diffrn_reflns_number            30125
_diffrn_reflns_point_group_measured_fraction_full 0.978
_diffrn_reflns_point_group_measured_fraction_max 0.948
_diffrn_reflns_theta_full        67.684
_diffrn_reflns_theta_max         75.424
_diffrn_reflns_theta_min         1.805
_diffrn_ambient_temperature      125
_diffrn_detector                 'hybrid photon counting detector'
_diffrn_detector_area_resol_mean 5.8140
_diffrn_detector_type            'Dectris PILATUS P200K'
_diffrn_measured_fraction_theta_full 0.978
_diffrn_measured_fraction_theta_max 0.948
_diffrn_measurement_details      
;
List of Runs (angles in degrees, time in seconds):

  # Type    Start    End  Width  t~exp~   \w     \q     \k     \f   Frames
#--------------------------------------------------------------------------
  1  \w   -125.00  55.00   0.50   12.00    --  -35.00  60.00 -45.00  360
  2  \w   -108.00 -48.00   0.50   12.00    --  -35.00  30.00  90.00  120
  3  \w   -173.50 -10.00   0.50   25.00    -- -100.00  60.00 -90.00  327
  4  \w   -187.00 -40.00   0.50   25.00    -- -100.00  30.00  45.00  294
  5  \w   -165.00 -10.00   0.50   25.00    -- -100.00  60.00-180.00  310
  6  \w   -190.00-127.50   0.50   25.00    -- -100.00  60.00 135.00  125
  7  \w   -165.00 -19.00   0.50   25.00    -- -100.00  60.00   0.00  292
  8  \w   -152.50 -44.50   0.50   25.00    -- -100.00  30.00 135.00  216
  9  \w   -174.00-114.00   0.50   25.00    -- -100.00  60.00  90.00  120
 10  \w    -70.00 -10.00   0.50   25.00    -- -100.00  30.00   0.00  120
 11  \w   -190.00 -10.00   0.50   25.00    -- -100.00  30.00 -90.00  360
 12  \w   -174.00 -10.00   0.50   25.00    -- -100.00  60.00  45.00  328
 13  \w   -190.00-120.00   0.50   25.00    -- -100.00  60.00-135.00  140
;
_diffrn_measurement_device       'AFC11: Quarter \c 4 circle'
_diffrn_measurement_device_type  'Rigaku XtaLAB P200K'
_diffrn_measurement_method       'shutterless scans'
_diffrn_measurement_specimen_support Loop
_diffrn_orient_matrix_type       
'CrysAlisPro convention (1999,Acta A55,543-557)'
_diffrn_orient_matrix_UB_11      -0.0592873000
_diffrn_orient_matrix_UB_12      0.0418664000
_diffrn_orient_matrix_UB_13      -0.0582956000
_diffrn_orient_matrix_UB_21      -0.2444189000
_diffrn_orient_matrix_UB_22      -0.0242382000
_diffrn_orient_matrix_UB_23      0.0124734000
_diffrn_orient_matrix_UB_31      -0.0624472000
_diffrn_orient_matrix_UB_32      0.0742615000
_diffrn_orient_matrix_UB_33      0.0202018000
_diffrn_radiation_monochromator  'Rigaku Osmic Confocal Optical System'
_diffrn_radiation_probe          X-ray
_diffrn_radiation_type           'Cu K\a'
_diffrn_radiation_wavelength     1.54184
_diffrn_source                   'Rotating Anode'
_diffrn_source_type              'Rigaku MM-007HF'
_reflns_Friedel_coverage         0.000
_reflns_Friedel_fraction_full    .
_reflns_Friedel_fraction_max     .
_reflns_number_gt                5983
_reflns_number_total             10255
_reflns_special_details          
;
 Reflections were merged by SHELXL according to the crystal
 class for the calculation of statistics and refinement.
 
 _reflns_Friedel_fraction is defined as the number of unique
 Friedel pairs measured divided by the number that would be
 possible theoretically, ignoring centric projections and
 systematic absences.
;
_reflns_threshold_expression     'I > 2\s(I)'
_computing_cell_refinement       'CrysAlisPro 1.171.42.49 (Rigaku OD, 2022)'
_computing_data_collection       
'CrystalClear-SM Expert 2.1 b45 (Rigaku OD, 2015)'
_computing_data_reduction        'CrysAlisPro 1.171.42.49 (Rigaku OD, 2022)'
_computing_molecular_graphics    'Olex2 1.5 (Dolomanov et al., 2009)'
_computing_publication_material  'Olex2 1.5 (Dolomanov et al., 2009)'
_computing_structure_refinement  'SHELXL 2019/3 (Sheldrick, 2015)'
_computing_structure_solution    'SIR2011  (Burla et al.,  2007)'
_refine_diff_density_max         0.310
_refine_diff_density_min         -0.296
_refine_diff_density_rms         0.059
_refine_ls_extinction_coef       .
_refine_ls_extinction_method     none
_refine_ls_goodness_of_fit_ref   1.016
_refine_ls_hydrogen_treatment    constr
_refine_ls_matrix_type           full
_refine_ls_number_parameters     687
_refine_ls_number_reflns         10255
_refine_ls_number_restraints     207
_refine_ls_R_factor_all          0.1192
_refine_ls_R_factor_gt           0.0604
_refine_ls_restrained_S_all      1.020
_refine_ls_shift/su_max          0.000
_refine_ls_shift/su_mean         0.000
_refine_ls_structure_factor_coef Fsqd
_refine_ls_weighting_details     
'w=1/[\s^2^(Fo^2^)+(0.0752P)^2^+0.0171P] where P=(Fo^2^+2Fc^2^)/3'
_refine_ls_weighting_scheme      calc
_refine_ls_wR_factor_gt          0.1358
_refine_ls_wR_factor_ref         0.1678
_refine_special_details          ?
_olex2_refinement_description    
;
1. Fixed Uiso
 At 1.2 times of:
  All C(H) groups
 At 1.5 times of:
  All C(H,H,H) groups
2. Restrained distances
 C66A-C65 = C66-C65 = C68A-C65 = C68-C65 = C67A-C65 = C67-C65 = C41A-C38 = C39-
 C38 = C39A-C38 = C40-C38 = C40A-C38 = C41-C38
 1.53 with sigma of 0.02
 C67A-C66A = C67A-C68A = C66A-C68A
 2.51 with sigma of 0.02
3. Uiso/Uaniso restraints and constraints
C38 \\sim C39 \\sim C39A \\sim C40 \\sim C40A \\sim C41 \\sim C41A \\sim C65
\\sim C66 \\sim C66A \\sim C67 \\sim C67A \\sim C68 \\sim C68A: within 2A with
sigma of 0.04 and sigma for terminal atoms of 0.08 within 2A
4. Rigid body (RIGU) restrains
 C38, C39, C39A, C40, C40A, C41, C41A, C65, C66, C67, C68
 with sigma for 1-2 distances of 0.004 and sigma for 1-3 distances of 0.004
5. Others
 Sof(C39A)=Sof(H39D)=Sof(H39E)=Sof(H39F)=Sof(C40A)=Sof(H40D)=Sof(H40E)=
 Sof(H40F)=Sof(C41A)=Sof(H41D)=Sof(H41E)=Sof(H41F)=1-FVAR(1)
 Sof(C39)=Sof(H39A)=Sof(H39B)=Sof(H39C)=Sof(C40)=Sof(H40A)=Sof(H40B)=Sof(H40C)=
 Sof(C41)=Sof(H41A)=Sof(H41B)=Sof(H41C)=FVAR(1)
 Sof(C66A)=Sof(H66D)=Sof(H66E)=Sof(H66F)=Sof(C67A)=Sof(H67D)=Sof(H67E)=
 Sof(H67F)=Sof(C68A)=Sof(H68D)=Sof(H68E)=Sof(H68F)=1-FVAR(2)
 Sof(C66)=Sof(H66A)=Sof(H66B)=Sof(H66C)=Sof(C67)=Sof(H67A)=Sof(H67B)=Sof(H67C)=
 Sof(C68)=Sof(H68A)=Sof(H68B)=Sof(H68C)=FVAR(2)
6.a Me refined with riding coordinates:
 C66A(H66D,H66E,H66F), C67A(H67D,H67E,H67F), C68A(H68D,H68E,H68F)
6.b Aromatic/amide H refined with riding coordinates:
 C7(H7), C8(H8), C9(H9), C10(H10), C16(H16), C17(H17), C19(H19), C20(H20),
 C23(H23), C24(H24), C26(H26), C27(H27), C33(H33), C34(H34), C36(H36), C37(H37),
  C43(H43), C44(H44), C46(H46), C47(H47), C50(H50), C51(H51), C53(H53),
 C54(H54), C60(H60), C61(H61), C63(H63), C64(H64)
6.c Idealised Me refined as rotating group:
 C29(H29A,H29B,H29C), C30(H30A,H30B,H30C), C31(H31A,H31B,H31C), C39(H39A,H39B,
 H39C), C39A(H39D,H39E,H39F), C40(H40A,H40B,H40C), C40A(H40D,H40E,H40F),
 C41(H41A,H41B,H41C), C41A(H41D,H41E,H41F), C56(H56A,H56B,H56C), C57(H57A,H57B,
 H57C), C58(H58A,H58B,H58C), C66(H66A,H66B,H66C), C67(H67A,H67B,H67C), C68(H68A,
 H68B,H68C)
;
_atom_sites_solution_hydrogens   geom
_atom_sites_solution_primary     direct
_atom_sites_solution_secondary   ?
loop_
_atom_site_label
_atom_site_type_symbol
_atom_site_fract_x
_atom_site_fract_y
_atom_site_fract_z
_atom_site_U_iso_or_equiv
_atom_site_adp_type
_atom_site_occupancy
_atom_site_site_symmetry_order
_atom_site_calc_flag
_atom_site_refinement_flags_posn
_atom_site_refinement_flags_adp
_atom_site_refinement_flags_occupancy
_atom_site_disorder_assembly
_atom_site_disorder_group
O1 O 1.6839(3) 0.43569(9) 0.03596(7) 0.0301(4) Uani 1 1 d . . . . .
O2 O 1.1267(3) 0.29727(10) -0.06751(8) 0.0351(4) Uani 1 1 d . . . . .
N3 N 1.0356(3) 0.29323(11) 0.04170(8) 0.0260(4) Uani 1 1 d . . . . .
N14 N 1.2955(3) 0.37907(11) 0.09148(8) 0.0256(4) Uani 1 1 d . . . . .
N21 N 0.8497(4) 0.45318(12) 0.31054(9) 0.0323(5) Uani 1 1 d . . . . .
N48 N 0.3194(4) 0.08866(12) 0.19614(9) 0.0288(5) Uani 1 1 d . . . . .
C1 C 1.1094(4) 0.34716(13) 0.11709(10) 0.0252(5) Uani 1 1 d . . . . .
C2 C 0.9890(4) 0.29730(13) 0.09349(10) 0.0241(5) Uani 1 1 d . . . . .
C4 C 1.2083(4) 0.33254(13) 0.01427(10) 0.0245(5) Uani 1 1 d . . . . .
C5 C 1.2461(4) 0.33230(13) -0.04489(10) 0.0269(5) Uani 1 1 d . . . . .
C6 C 1.4369(4) 0.37532(13) -0.07488(10) 0.0253(5) Uani 1 1 d . . . . .
C7 C 1.4702(4) 0.37982(14) -0.13053(11) 0.0301(6) Uani 1 1 d . . . . .
H7 H 1.364219 0.359030 -0.149049 0.036 Uiso 1 1 calc R U . . .
C8 C 1.6565(5) 0.41435(14) -0.15955(11) 0.0331(6) Uani 1 1 d . . . . .
H8 H 1.677921 0.417428 -0.197715 0.040 Uiso 1 1 calc R U . . .
C9 C 1.8113(5) 0.44439(14) -0.13209(11) 0.0332(6) Uani 1 1 d . . . . .
H9 H 1.941147 0.466869 -0.151535 0.040 Uiso 1 1 calc R U . . .
C10 C 1.7785(4) 0.44191(13) -0.07705(11) 0.0303(6) Uani 1 1 d . . . . .
H10 H 1.884761 0.463301 -0.058992 0.036 Uiso 1 1 calc R U . . .
C11 C 1.5896(4) 0.40806(13) -0.04741(10) 0.0267(5) Uani 1 1 d . . . . .
C12 C 1.5539(4) 0.40742(13) 0.01143(10) 0.0262(5) Uani 1 1 d . . . . .
C13 C 1.3460(4) 0.37133(13) 0.04041(10) 0.0249(5) Uani 1 1 d . . . . .
C15 C 1.0389(4) 0.37012(13) 0.16888(10) 0.0255(5) Uani 1 1 d . . . . .
C16 C 0.8210(4) 0.40065(14) 0.17692(10) 0.0274(5) Uani 1 1 d . . . . .
H16 H 0.713533 0.402633 0.150327 0.033 Uiso 1 1 calc R U . . .
C17 C 0.7606(4) 0.42806(14) 0.22342(10) 0.0285(5) Uani 1 1 d . . . . .
H17 H 0.612303 0.449017 0.228428 0.034 Uiso 1 1 calc R U . . .
C18 C 0.9170(4) 0.42505(14) 0.26309(10) 0.0281(5) Uani 1 1 d . . . . .
C19 C 1.1344(4) 0.39505(15) 0.25473(11) 0.0300(6) Uani 1 1 d . . . . .
H19 H 1.242556 0.392878 0.281191 0.036 Uiso 1 1 calc R U . . .
C20 C 1.1932(4) 0.36836(14) 0.20788(10) 0.0281(5) Uani 1 1 d . . . . .
H20 H 1.342425 0.348448 0.202439 0.034 Uiso 1 1 calc R U . . .
C22 C 0.7309(4) 0.52661(14) 0.30360(10) 0.0291(6) Uani 1 1 d . . . . .
C23 C 0.5407(5) 0.53595(16) 0.33658(11) 0.0346(6) Uani 1 1 d . . . . .
H23 H 0.485053 0.493024 0.362498 0.041 Uiso 1 1 calc R U . . .
C24 C 0.4313(5) 0.60799(16) 0.33179(11) 0.0349(6) Uani 1 1 d . . . . .
H24 H 0.301665 0.613526 0.354900 0.042 Uiso 1 1 calc R U . . .
C25 C 0.5060(5) 0.67244(15) 0.29404(11) 0.0317(6) Uani 1 1 d . . . . .
C26 C 0.6938(5) 0.66126(15) 0.26058(11) 0.0337(6) Uani 1 1 d . . . . .
H26 H 0.746910 0.703654 0.233721 0.040 Uiso 1 1 calc R U . . .
C27 C 0.8059(5) 0.58982(15) 0.26535(11) 0.0331(6) Uani 1 1 d . . . . .
H27 H 0.935186 0.584125 0.242196 0.040 Uiso 1 1 calc R U . . .
C28 C 0.3871(5) 0.75273(16) 0.28765(12) 0.0380(7) Uani 1 1 d . . . . .
C29 C 0.2843(6) 0.77478(18) 0.23173(13) 0.0467(7) Uani 1 1 d . . . . .
H29A H 0.173348 0.737620 0.229582 0.070 Uiso 1 1 calc R U . . .
H29B H 0.403187 0.774517 0.202974 0.070 Uiso 1 1 calc R U . . .
H29C H 0.210460 0.826335 0.226836 0.070 Uiso 1 1 calc R U . . .
C30 C 0.2007(6) 0.75548(19) 0.33158(14) 0.0505(8) Uani 1 1 d . . . . .
H30A H 0.263266 0.739586 0.367712 0.076 Uiso 1 1 calc R U . . .
H30B H 0.084517 0.720572 0.328536 0.076 Uiso 1 1 calc R U . . .
H30C H 0.134245 0.808053 0.326777 0.076 Uiso 1 1 calc R U . . .
C31 C 0.5583(6) 0.81196(17) 0.29111(16) 0.0512(8) Uani 1 1 d . . . . .
H31A H 0.672877 0.814415 0.261098 0.077 Uiso 1 1 calc R U . . .
H31B H 0.630347 0.796556 0.326101 0.077 Uiso 1 1 calc R U . . .
H31C H 0.480722 0.862659 0.288325 0.077 Uiso 1 1 calc R U . . .
C32 C 0.9550(4) 0.42273(15) 0.36017(11) 0.0311(6) Uani 1 1 d . . . . .
C33 C 1.0096(5) 0.46915(16) 0.39451(11) 0.0334(6) Uani 1 1 d . . . . .
H33 H 0.970174 0.522712 0.385319 0.040 Uiso 1 1 calc R U . . .
C34 C 1.1202(5) 0.43859(18) 0.44174(12) 0.0394(7) Uani 1 1 d . . . . .
H34 H 1.153299 0.471842 0.464469 0.047 Uiso 1 1 calc R U . . .
C35 C 1.1850(5) 0.36082(19) 0.45721(12) 0.0456(8) Uani 1 1 d . . . . .
C36 C 1.1236(6) 0.31502(19) 0.42350(13) 0.0527(9) Uani 1 1 d . . . . .
H36 H 1.161560 0.261363 0.432889 0.063 Uiso 1 1 calc R U . . .
C37 C 1.0094(6) 0.34449(17) 0.37681(12) 0.0444(7) Uani 1 1 d . . . . .
H37 H 0.967031 0.310550 0.355544 0.053 Uiso 1 1 calc R U . . .
C38 C 1.3183(6) 0.3295(2) 0.50820(13) 0.0581(9) Uani 1 1 d D U . . .
C39 C 1.517(2) 0.3885(10) 0.5073(6) 0.103(5) Uani 0.519(17) 1 d D U P A 1
H39A H 1.450935 0.436706 0.515250 0.155 Uiso 0.519(17) 1 calc R U P A 1
H39B H 1.595323 0.399257 0.471060 0.155 Uiso 0.519(17) 1 calc R U P A 1
H39C H 1.624471 0.365097 0.534885 0.155 Uiso 0.519(17) 1 calc R U P A 1
C39A C 1.5527(19) 0.3370(19) 0.4941(7) 0.144(9) Uani 0.481(17) 1 d D U P A 2
H39D H 1.582202 0.391498 0.480365 0.217 Uiso 0.481(17) 1 calc R U P A 2
H39E H 1.598057 0.308614 0.465745 0.217 Uiso 0.481(17) 1 calc R U P A 2
H39F H 1.638699 0.316123 0.526525 0.217 Uiso 0.481(17) 1 calc R U P A 2
C40 C 1.445(3) 0.2552(10) 0.5087(6) 0.114(6) Uani 0.519(17) 1 d D U P A 1
H40A H 1.558615 0.261921 0.478213 0.170 Uiso 0.519(17) 1 calc R U P A 1
H40B H 1.341266 0.216709 0.504842 0.170 Uiso 0.519(17) 1 calc R U P A 1
H40C H 1.519508 0.237913 0.543244 0.170 Uiso 0.519(17) 1 calc R U P A 1
C40A C 1.264(4) 0.2382(5) 0.5295(5) 0.091(5) Uani 0.481(17) 1 d D U P A 2
H40D H 1.321527 0.209901 0.501889 0.136 Uiso 0.481(17) 1 calc R U P A 2
H40E H 1.101088 0.233396 0.535454 0.136 Uiso 0.481(17) 1 calc R U P A 2
H40F H 1.337061 0.216864 0.563831 0.136 Uiso 0.481(17) 1 calc R U P A 2
C41 C 1.188(3) 0.3322(10) 0.5588(6) 0.067(4) Uani 0.519(17) 1 d D U P A 1
H41A H 1.073254 0.294013 0.565228 0.101 Uiso 0.519(17) 1 calc R U P A 1
H41B H 1.115547 0.383664 0.556040 0.101 Uiso 0.519(17) 1 calc R U P A 1
H41C H 1.288569 0.320882 0.589283 0.101 Uiso 0.519(17) 1 calc R U P A 1
C41A C 1.212(4) 0.3606(8) 0.5537(6) 0.061(4) Uani 0.481(17) 1 d D U P A 2
H41D H 1.050777 0.351126 0.557222 0.091 Uiso 0.481(17) 1 calc R U P A 2
H41E H 1.231226 0.416045 0.546495 0.091 Uiso 0.481(17) 1 calc R U P A 2
H41F H 1.281956 0.335197 0.587727 0.091 Uiso 0.481(17) 1 calc R U P A 2
C42 C 0.8087(4) 0.24746(13) 0.12301(10) 0.0240(5) Uani 1 1 d . . . . .
C43 C 0.6542(4) 0.22238(13) 0.09203(10) 0.0257(5) Uani 1 1 d . . . . .
H43 H 0.662509 0.239432 0.053382 0.031 Uiso 1 1 calc R U . . .
C44 C 0.4903(4) 0.17327(14) 0.11692(10) 0.0260(5) Uani 1 1 d . . . . .
H44 H 0.383513 0.158572 0.095302 0.031 Uiso 1 1 calc R U . . .
C45 C 0.4790(4) 0.14484(13) 0.17340(10) 0.0256(5) Uani 1 1 d . . . . .
C46 C 0.6317(4) 0.16909(14) 0.20466(10) 0.0269(5) Uani 1 1 d . . . . .
H46 H 0.626061 0.150687 0.243197 0.032 Uiso 1 1 calc R U . . .
C47 C 0.7935(4) 0.22055(13) 0.17930(10) 0.0263(5) Uani 1 1 d . . . . .
H47 H 0.895298 0.237455 0.201071 0.032 Uiso 1 1 calc R U . . .
C49 C 0.2853(4) 0.03468(13) 0.16331(10) 0.0268(5) Uani 1 1 d . . . . .
C50 C 0.4606(4) -0.01606(14) 0.15393(11) 0.0278(5) Uani 1 1 d . . . . .
H50 H 0.598456 -0.017011 0.171020 0.033 Uiso 1 1 calc R U . . .
C51 C 0.4362(4) -0.06550(14) 0.11974(11) 0.0278(5) Uani 1 1 d . . . . .
H51 H 0.559246 -0.099460 0.113390 0.033 Uiso 1 1 calc R U . . .
C52 C 0.2362(4) -0.06680(13) 0.09439(10) 0.0256(5) Uani 1 1 d . . . . .
C53 C 0.0606(4) -0.01673(14) 0.10583(11) 0.0284(5) Uani 1 1 d . . . . .
H53 H -0.079726 -0.017307 0.090176 0.034 Uiso 1 1 calc R U . . .
C54 C 0.0832(4) 0.03417(14) 0.13939(11) 0.0296(6) Uani 1 1 d . . . . .
H54 H -0.039225 0.068312 0.145824 0.036 Uiso 1 1 calc R U . . .
C55 C 0.2210(4) -0.11946(14) 0.05452(11) 0.0280(5) Uani 1 1 d . . . . .
C56 C 0.3780(4) -0.09165(16) 0.00382(11) 0.0337(6) Uani 1 1 d . . . . .
H56A H 0.534035 -0.096098 0.014633 0.050 Uiso 1 1 calc R U . . .
H56B H 0.337147 -0.037797 -0.012746 0.050 Uiso 1 1 calc R U . . .
H56C H 0.362885 -0.123346 -0.022724 0.050 Uiso 1 1 calc R U . . .
C57 C 0.2959(5) -0.20251(15) 0.08155(12) 0.0363(6) Uani 1 1 d . . . . .
H57A H 0.201238 -0.220224 0.114801 0.055 Uiso 1 1 calc R U . . .
H57B H 0.453279 -0.204363 0.090975 0.055 Uiso 1 1 calc R U . . .
H57C H 0.280947 -0.235914 0.056132 0.055 Uiso 1 1 calc R U . . .
C58 C -0.0157(4) -0.11974(15) 0.03558(12) 0.0317(6) Uani 1 1 d . . . . .
H58A H -0.063686 -0.067636 0.016500 0.048 Uiso 1 1 calc R U . . .
H58B H -0.118826 -0.137019 0.067314 0.048 Uiso 1 1 calc R U . . .
H58C H -0.017021 -0.154737 0.010728 0.048 Uiso 1 1 calc R U . . .
C59 C 0.2023(4) 0.08319(14) 0.24656(10) 0.0280(5) Uani 1 1 d . . . . .
C60 C 0.0955(5) 0.01579(16) 0.27186(12) 0.0381(7) Uani 1 1 d . . . . .
H60 H 0.114323 -0.027705 0.255870 0.046 Uiso 1 1 calc R U . . .
C61 C -0.0364(5) 0.01124(18) 0.31945(13) 0.0452(7) Uani 1 1 d . . . . .
H61 H -0.106524 -0.035469 0.335115 0.054 Uiso 1 1 calc R U . . .
C62 C -0.0709(5) 0.07210(18) 0.34542(12) 0.0427(7) Uani 1 1 d . . . . .
C63 C 0.0403(5) 0.13847(16) 0.32073(11) 0.0360(6) Uani 1 1 d . . . . .
H63 H 0.024192 0.181249 0.337497 0.043 Uiso 1 1 calc R U . . .
C64 C 0.1725(4) 0.14461(15) 0.27304(11) 0.0301(6) Uani 1 1 d . . . . .
H64 H 0.244492 0.191116 0.257879 0.036 Uiso 1 1 calc R U . . .
C65 C -0.2214(6) 0.0689(2) 0.39772(14) 0.0595(9) Uani 1 1 d D U . . .
C66 C -0.4069(8) 0.1348(4) 0.3862(2) 0.097(2) Uani 0.881(8) 1 d D U P B 1
H66A H -0.497874 0.127599 0.356830 0.146 Uiso 0.881(8) 1 calc R U P B 1
H66B H -0.336421 0.184346 0.375023 0.146 Uiso 0.881(8) 1 calc R U P B 1
H66C H -0.503305 0.134002 0.419330 0.146 Uiso 0.881(8) 1 calc R U P B 1
C66A C -0.299(8) 0.134(2) 0.424(2) 0.156(19) Uiso 0.119(8) 1 d D U P B 2
H66D H -0.393792 0.114495 0.457375 0.234 Uiso 0.119(8) 1 calc R U P B 2
H66E H -0.168268 0.157298 0.434448 0.234 Uiso 0.119(8) 1 calc R U P B 2
H66F H -0.386298 0.173046 0.398923 0.234 Uiso 0.119(8) 1 calc R U P B 2
C67 C -0.0868(9) 0.0886(4) 0.44167(16) 0.0786(17) Uani 0.881(8) 1 d D U P B 1
H67A H -0.035803 0.141001 0.429178 0.118 Uiso 0.881(8) 1 calc R U P B 1
H67B H 0.043878 0.052280 0.448789 0.118 Uiso 0.881(8) 1 calc R U P B 1
H67C H -0.181969 0.085141 0.475315 0.118 Uiso 0.881(8) 1 calc R U P B 1
C67A C -0.089(7) 0.006(2) 0.4391(17) 0.112(14) Uiso 0.119(8) 1 d D U P B 2
H67D H -0.037871 -0.036382 0.421889 0.168 Uiso 0.119(8) 1 calc R U P B 2
H67E H 0.041704 0.028606 0.449986 0.168 Uiso 0.119(8) 1 calc R U P B 2
H67F H -0.187024 -0.013021 0.471437 0.168 Uiso 0.119(8) 1 calc R U P B 2
C68 C -0.3161(18) -0.0078(4) 0.4192(3) 0.158(5) Uani 0.881(8) 1 d D U P B 1
H68A H -0.193381 -0.047557 0.424739 0.237 Uiso 0.881(8) 1 calc R U P B 1
H68B H -0.417671 -0.018248 0.393022 0.237 Uiso 0.881(8) 1 calc R U P B 1
H68C H -0.399589 -0.008105 0.454160 0.237 Uiso 0.881(8) 1 calc R U P B 1
C68A C -0.435(4) 0.028(2) 0.3861(17) 0.072(10) Uiso 0.119(8) 1 d D U P B 2
H68D H -0.386724 -0.014216 0.368726 0.108 Uiso 0.119(8) 1 calc R U P B 2
H68E H -0.519220 0.008577 0.420663 0.108 Uiso 0.119(8) 1 calc R U P B 2
H68F H -0.531009 0.065788 0.361829 0.108 Uiso 0.119(8) 1 calc R U P B 2

loop_
_atom_site_aniso_label
_atom_site_aniso_U_11
_atom_site_aniso_U_22
_atom_site_aniso_U_33
_atom_site_aniso_U_23
_atom_site_aniso_U_13
_atom_site_aniso_U_12
O1 0.0289(9) 0.0262(9) 0.0368(10) -0.0087(8) -0.0016(8) -0.0080(7)
O2 0.0380(10) 0.0362(10) 0.0345(10) -0.0126(8) 0.0024(8) -0.0149(8)
N3 0.0275(11) 0.0213(10) 0.0298(11) -0.0066(9) 0.0002(9) -0.0045(8)
N14 0.0272(11) 0.0223(10) 0.0285(11) -0.0078(8) 0.0016(9) -0.0057(8)
N21 0.0368(12) 0.0341(11) 0.0281(12) -0.0115(9) -0.0014(9) -0.0011(10)
N48 0.0325(11) 0.0276(10) 0.0299(11) -0.0127(9) 0.0054(9) -0.0137(9)
C1 0.0264(13) 0.0215(11) 0.0282(13) -0.0058(10) -0.0032(10) -0.0029(10)
C2 0.0266(13) 0.0217(11) 0.0243(12) -0.0051(10) -0.0006(10) -0.0036(10)
C4 0.0265(12) 0.0173(11) 0.0294(13) -0.0052(10) 0.0008(10) -0.0027(9)
C5 0.0279(13) 0.0211(11) 0.0325(14) -0.0077(10) -0.0003(11) -0.0034(10)
C6 0.0297(13) 0.0170(11) 0.0291(13) -0.0057(10) 0.0018(10) -0.0024(10)
C7 0.0349(14) 0.0242(12) 0.0314(14) -0.0067(11) 0.0009(11) -0.0033(11)
C8 0.0410(15) 0.0261(12) 0.0316(14) -0.0072(11) 0.0059(12) -0.0032(11)
C9 0.0374(15) 0.0251(12) 0.0363(15) -0.0071(11) 0.0104(12) -0.0063(11)
C10 0.0328(14) 0.0191(11) 0.0394(15) -0.0078(11) 0.0038(11) -0.0051(10)
C11 0.0303(13) 0.0187(11) 0.0315(14) -0.0070(10) 0.0023(11) -0.0029(10)
C12 0.0273(13) 0.0190(11) 0.0325(14) -0.0053(10) -0.0031(11) -0.0022(10)
C13 0.0283(13) 0.0178(11) 0.0285(13) -0.0045(10) -0.0008(10) -0.0030(9)
C15 0.0282(13) 0.0218(11) 0.0275(13) -0.0062(10) 0.0021(10) -0.0097(10)
C16 0.0283(13) 0.0254(12) 0.0299(13) -0.0069(10) -0.0016(10) -0.0087(10)
C17 0.0277(13) 0.0274(12) 0.0319(14) -0.0092(11) 0.0018(11) -0.0063(10)
C18 0.0304(13) 0.0273(12) 0.0285(13) -0.0089(11) 0.0023(11) -0.0085(10)
C19 0.0289(13) 0.0336(13) 0.0294(14) -0.0090(11) -0.0018(11) -0.0071(11)
C20 0.0239(12) 0.0301(12) 0.0317(14) -0.0083(11) -0.0006(10) -0.0065(10)
C22 0.0318(14) 0.0292(12) 0.0290(13) -0.0114(11) -0.0013(11) -0.0046(11)
C23 0.0339(14) 0.0341(14) 0.0337(15) -0.0049(12) 0.0047(12) -0.0028(11)
C24 0.0310(14) 0.0396(15) 0.0342(15) -0.0105(12) 0.0054(11) -0.0018(12)
C25 0.0332(14) 0.0331(13) 0.0309(14) -0.0100(11) -0.0037(11) -0.0048(11)
C26 0.0383(15) 0.0294(13) 0.0340(15) -0.0075(11) 0.0006(12) -0.0077(11)
C27 0.0329(14) 0.0374(14) 0.0325(14) -0.0150(12) 0.0048(11) -0.0076(12)
C28 0.0388(16) 0.0348(14) 0.0402(16) -0.0085(12) -0.0027(13) 0.0001(12)
C29 0.0518(19) 0.0425(16) 0.0434(18) -0.0019(14) -0.0089(14) -0.0051(14)
C30 0.056(2) 0.0468(17) 0.0468(19) -0.0109(15) 0.0015(15) 0.0117(15)
C31 0.0519(19) 0.0364(16) 0.069(2) -0.0188(16) -0.0077(17) -0.0012(14)
C32 0.0341(14) 0.0326(13) 0.0264(13) -0.0061(11) 0.0030(11) -0.0063(11)
C33 0.0349(15) 0.0344(14) 0.0342(15) -0.0140(12) 0.0011(12) -0.0070(11)
C34 0.0387(16) 0.0494(17) 0.0335(15) -0.0158(13) -0.0019(12) -0.0050(13)
C35 0.0501(19) 0.0563(19) 0.0304(15) -0.0138(14) -0.0014(13) 0.0108(15)
C36 0.077(2) 0.0430(17) 0.0363(17) -0.0083(14) -0.0031(16) 0.0094(16)
C37 0.065(2) 0.0369(15) 0.0333(16) -0.0115(13) -0.0038(14) -0.0023(14)
C38 0.063(2) 0.075(2) 0.0336(17) -0.0120(16) -0.0074(15) 0.0207(18)
C39 0.057(7) 0.165(11) 0.066(8) 0.034(8) -0.029(5) -0.030(7)
C39A 0.044(5) 0.28(2) 0.066(9) 0.038(14) -0.005(5) 0.031(9)
C40 0.140(13) 0.136(9) 0.067(8) -0.041(7) -0.048(8) 0.088(9)
C40A 0.172(14) 0.055(4) 0.044(6) -0.009(4) -0.045(7) 0.032(6)
C41 0.064(6) 0.091(11) 0.033(4) 0.012(7) 0.000(4) 0.009(8)
C41A 0.097(10) 0.053(7) 0.027(5) 0.003(5) -0.013(5) 0.005(7)
C42 0.0246(12) 0.0206(11) 0.0278(13) -0.0067(10) -0.0015(10) -0.0051(9)
C43 0.0304(13) 0.0222(11) 0.0260(13) -0.0080(10) -0.0002(10) -0.0042(10)
C44 0.0276(13) 0.0261(12) 0.0274(13) -0.0111(10) 0.0004(10) -0.0087(10)
C45 0.0258(12) 0.0224(11) 0.0301(13) -0.0094(10) 0.0055(10) -0.0081(10)
C46 0.0329(14) 0.0258(12) 0.0238(12) -0.0074(10) -0.0009(10) -0.0077(10)
C47 0.0286(13) 0.0221(11) 0.0300(13) -0.0074(10) -0.0033(10) -0.0068(10)
C49 0.0308(13) 0.0247(12) 0.0266(13) -0.0084(10) 0.0047(10) -0.0116(10)
C50 0.0244(13) 0.0281(12) 0.0326(14) -0.0091(11) 0.0009(10) -0.0086(10)
C51 0.0251(13) 0.0269(12) 0.0335(14) -0.0110(11) 0.0000(10) -0.0042(10)
C52 0.0270(13) 0.0209(11) 0.0299(13) -0.0066(10) 0.0026(10) -0.0086(10)
C53 0.0247(13) 0.0261(12) 0.0363(14) -0.0100(11) -0.0002(11) -0.0063(10)
C54 0.0283(13) 0.0248(12) 0.0380(15) -0.0120(11) 0.0022(11) -0.0052(10)
C55 0.0274(13) 0.0238(12) 0.0351(14) -0.0098(11) -0.0029(11) -0.0053(10)
C56 0.0302(14) 0.0402(14) 0.0357(15) -0.0177(12) 0.0020(11) -0.0105(11)
C57 0.0390(15) 0.0269(13) 0.0466(17) -0.0130(12) -0.0099(13) -0.0029(11)
C58 0.0293(13) 0.0268(12) 0.0416(15) -0.0124(11) -0.0016(11) -0.0035(10)
C59 0.0279(13) 0.0296(12) 0.0271(13) -0.0069(11) 0.0014(10) -0.0059(10)
C60 0.0452(16) 0.0291(13) 0.0406(16) -0.0088(12) 0.0089(13) -0.0133(12)
C61 0.0528(19) 0.0425(16) 0.0388(17) -0.0058(14) 0.0129(14) -0.0195(14)
C62 0.0395(16) 0.0544(18) 0.0348(16) -0.0114(14) 0.0057(13) -0.0081(14)
C63 0.0361(15) 0.0420(15) 0.0347(15) -0.0182(13) -0.0010(12) -0.0036(12)
C64 0.0325(14) 0.0296(13) 0.0297(14) -0.0085(11) 0.0005(11) -0.0061(11)
C65 0.052(2) 0.086(2) 0.0423(19) -0.0200(18) 0.0150(16) -0.0165(18)
C66 0.046(3) 0.188(6) 0.053(3) -0.030(3) 0.016(2) 0.026(3)
C67 0.079(3) 0.126(4) 0.032(2) -0.022(2) 0.012(2) -0.013(3)
C68 0.240(10) 0.123(5) 0.125(6) -0.071(5) 0.146(7) -0.121(6)

_geom_special_details            
;
 All esds (except the esd in the dihedral angle between two l.s. planes)
 are estimated using the full covariance matrix.  The cell esds are taken
 into account individually in the estimation of esds in distances, angles
 and torsion angles; correlations between esds in cell parameters are only
 used when they are defined by crystal symmetry.  An approximate (isotropic)
 treatment of cell esds is used for estimating esds involving l.s. planes.
;
loop_
_geom_bond_atom_site_label_1
_geom_bond_atom_site_label_2
_geom_bond_distance
_geom_bond_site_symmetry_2
_geom_bond_publ_flag
O1 C12 1.222(3) . ?
O2 C5 1.223(3) . ?
N3 C2 1.332(3) . ?
N3 C4 1.347(3) . ?
N14 C1 1.340(3) . ?
N14 C13 1.336(3) . ?
N21 C18 1.422(3) . ?
N21 C22 1.430(3) . ?
N21 C32 1.414(3) . ?
N48 C45 1.427(3) . ?
N48 C49 1.436(3) . ?
N48 C59 1.394(3) . ?
C1 C2 1.429(3) . ?
C1 C15 1.480(3) . ?
C2 C42 1.491(3) . ?
C4 C5 1.492(4) . ?
C4 C13 1.393(3) . ?
C5 C6 1.481(4) . ?
C6 C7 1.386(4) . ?
C6 C11 1.409(4) . ?
C7 H7 0.9500 . ?
C7 C8 1.389(4) . ?
C8 H8 0.9500 . ?
C8 C9 1.391(4) . ?
C9 H9 0.9500 . ?
C9 C10 1.377(4) . ?
C10 H10 0.9500 . ?
C10 C11 1.403(4) . ?
C11 C12 1.479(4) . ?
C12 C13 1.503(4) . ?
C15 C16 1.397(3) . ?
C15 C20 1.383(4) . ?
C16 H16 0.9500 . ?
C16 C17 1.385(4) . ?
C17 H17 0.9500 . ?
C17 C18 1.400(4) . ?
C18 C19 1.392(4) . ?
C19 H19 0.9500 . ?
C19 C20 1.385(4) . ?
C20 H20 0.9500 . ?
C22 C23 1.385(4) . ?
C22 C27 1.386(4) . ?
C23 H23 0.9500 . ?
C23 C24 1.389(4) . ?
C24 H24 0.9500 . ?
C24 C25 1.394(4) . ?
C25 C26 1.388(4) . ?
C25 C28 1.538(4) . ?
C26 H26 0.9500 . ?
C26 C27 1.386(4) . ?
C27 H27 0.9500 . ?
C28 C29 1.530(4) . ?
C28 C30 1.522(4) . ?
C28 C31 1.538(4) . ?
C29 H29A 0.9800 . ?
C29 H29B 0.9800 . ?
C29 H29C 0.9800 . ?
C30 H30A 0.9800 . ?
C30 H30B 0.9800 . ?
C30 H30C 0.9800 . ?
C31 H31A 0.9800 . ?
C31 H31B 0.9800 . ?
C31 H31C 0.9800 . ?
C32 C33 1.392(4) . ?
C32 C37 1.389(4) . ?
C33 H33 0.9500 . ?
C33 C34 1.381(4) . ?
C34 H34 0.9500 . ?
C34 C35 1.392(4) . ?
C35 C36 1.384(5) . ?
C35 C38 1.531(4) . ?
C36 H36 0.9500 . ?
C36 C37 1.378(4) . ?
C37 H37 0.9500 . ?
C38 C39 1.634(11) . ?
C38 C39A 1.427(12) . ?
C38 C40 1.482(9) . ?
C38 C40A 1.644(10) . ?
C38 C41 1.456(12) . ?
C38 C41A 1.473(13) . ?
C39 H39A 0.9800 . ?
C39 H39B 0.9800 . ?
C39 H39C 0.9800 . ?
C39A H39D 0.9800 . ?
C39A H39E 0.9800 . ?
C39A H39F 0.9800 . ?
C40 H40A 0.9800 . ?
C40 H40B 0.9800 . ?
C40 H40C 0.9800 . ?
C40A H40D 0.9800 . ?
C40A H40E 0.9800 . ?
C40A H40F 0.9800 . ?
C41 H41A 0.9800 . ?
C41 H41B 0.9800 . ?
C41 H41C 0.9800 . ?
C41A H41D 0.9800 . ?
C41A H41E 0.9800 . ?
C41A H41F 0.9800 . ?
C42 C43 1.401(3) . ?
C42 C47 1.388(3) . ?
C43 H43 0.9500 . ?
C43 C44 1.379(3) . ?
C44 H44 0.9500 . ?
C44 C45 1.395(4) . ?
C45 C46 1.392(4) . ?
C46 H46 0.9500 . ?
C46 C47 1.398(4) . ?
C47 H47 0.9500 . ?
C49 C50 1.383(4) . ?
C49 C54 1.384(4) . ?
C50 H50 0.9500 . ?
C50 C51 1.385(4) . ?
C51 H51 0.9500 . ?
C51 C52 1.394(3) . ?
C52 C53 1.391(3) . ?
C52 C55 1.533(3) . ?
C53 H53 0.9500 . ?
C53 C54 1.392(4) . ?
C54 H54 0.9500 . ?
C55 C56 1.539(4) . ?
C55 C57 1.537(4) . ?
C55 C58 1.520(4) . ?
C56 H56A 0.9800 . ?
C56 H56B 0.9800 . ?
C56 H56C 0.9800 . ?
C57 H57A 0.9800 . ?
C57 H57B 0.9800 . ?
C57 H57C 0.9800 . ?
C58 H58A 0.9800 . ?
C58 H58B 0.9800 . ?
C58 H58C 0.9800 . ?
C59 C60 1.401(4) . ?
C59 C64 1.403(4) . ?
C60 H60 0.9500 . ?
C60 C61 1.378(4) . ?
C61 H61 0.9500 . ?
C61 C62 1.388(4) . ?
C62 C63 1.396(4) . ?
C62 C65 1.536(4) . ?
C63 H63 0.9500 . ?
C63 C64 1.379(4) . ?
C64 H64 0.9500 . ?
C65 C66 1.553(6) . ?
C65 C66A 1.507(18) . ?
C65 C67 1.524(6) . ?
C65 C67A 1.558(18) . ?
C65 C68 1.488(7) . ?
C65 C68A 1.579(17) . ?
C66 H66A 0.9800 . ?
C66 H66B 0.9800 . ?
C66 H66C 0.9800 . ?
C66A H66D 0.9800 . ?
C66A H66E 0.9800 . ?
C66A H66F 0.9800 . ?
C67 H67A 0.9800 . ?
C67 H67B 0.9800 . ?
C67 H67C 0.9800 . ?
C67A H67D 0.9800 . ?
C67A H67E 0.9800 . ?
C67A H67F 0.9800 . ?
C68 H68A 0.9800 . ?
C68 H68B 0.9800 . ?
C68 H68C 0.9800 . ?
C68A H68D 0.9800 . ?
C68A H68E 0.9800 . ?
C68A H68F 0.9800 . ?

loop_
_geom_angle_atom_site_label_1
_geom_angle_atom_site_label_2
_geom_angle_atom_site_label_3
_geom_angle
_geom_angle_site_symmetry_1
_geom_angle_site_symmetry_3
_geom_angle_publ_flag
C2 N3 C4 118.1(2) . . ?
C13 N14 C1 117.7(2) . . ?
C18 N21 C22 118.2(2) . . ?
C32 N21 C18 120.2(2) . . ?
C32 N21 C22 118.7(2) . . ?
C45 N48 C49 115.1(2) . . ?
C59 N48 C45 124.8(2) . . ?
C59 N48 C49 120.1(2) . . ?
N14 C1 C2 120.6(2) . . ?
N14 C1 C15 115.0(2) . . ?
C2 C1 C15 124.4(2) . . ?
N3 C2 C1 119.9(2) . . ?
N3 C2 C42 115.6(2) . . ?
C1 C2 C42 124.5(2) . . ?
N3 C4 C5 117.3(2) . . ?
N3 C4 C13 121.1(2) . . ?
C13 C4 C5 121.7(2) . . ?
O2 C5 C4 121.5(2) . . ?
O2 C5 C6 121.4(2) . . ?
C6 C5 C4 117.1(2) . . ?
C7 C6 C5 118.8(2) . . ?
C7 C6 C11 119.9(2) . . ?
C11 C6 C5 121.2(2) . . ?
C6 C7 H7 119.6 . . ?
C6 C7 C8 120.8(3) . . ?
C8 C7 H7 119.6 . . ?
C7 C8 H8 120.4 . . ?
C7 C8 C9 119.2(3) . . ?
C9 C8 H8 120.4 . . ?
C8 C9 H9 119.6 . . ?
C10 C9 C8 120.7(3) . . ?
C10 C9 H9 119.6 . . ?
C9 C10 H10 119.7 . . ?
C9 C10 C11 120.6(3) . . ?
C11 C10 H10 119.7 . . ?
C6 C11 C12 121.4(2) . . ?
C10 C11 C6 118.6(2) . . ?
C10 C11 C12 120.0(2) . . ?
O1 C12 C11 122.4(2) . . ?
O1 C12 C13 120.5(2) . . ?
C11 C12 C13 117.1(2) . . ?
N14 C13 C4 121.2(2) . . ?
N14 C13 C12 117.9(2) . . ?
C4 C13 C12 120.8(2) . . ?
C16 C15 C1 120.4(2) . . ?
C20 C15 C1 120.5(2) . . ?
C20 C15 C16 118.8(2) . . ?
C15 C16 H16 119.8 . . ?
C17 C16 C15 120.4(2) . . ?
C17 C16 H16 119.8 . . ?
C16 C17 H17 119.8 . . ?
C16 C17 C18 120.4(2) . . ?
C18 C17 H17 119.8 . . ?
C17 C18 N21 119.1(2) . . ?
C19 C18 N21 121.9(2) . . ?
C19 C18 C17 119.0(2) . . ?
C18 C19 H19 120.0 . . ?
C20 C19 C18 120.1(2) . . ?
C20 C19 H19 120.0 . . ?
C15 C20 C19 121.3(2) . . ?
C15 C20 H20 119.4 . . ?
C19 C20 H20 119.4 . . ?
C23 C22 N21 119.9(2) . . ?
C23 C22 C27 118.8(2) . . ?
C27 C22 N21 121.3(2) . . ?
C22 C23 H23 120.0 . . ?
C22 C23 C24 120.1(3) . . ?
C24 C23 H23 120.0 . . ?
C23 C24 H24 119.0 . . ?
C23 C24 C25 121.9(2) . . ?
C25 C24 H24 119.0 . . ?
C24 C25 C28 123.0(2) . . ?
C26 C25 C24 116.9(2) . . ?
C26 C25 C28 120.1(2) . . ?
C25 C26 H26 119.2 . . ?
C27 C26 C25 121.7(3) . . ?
C27 C26 H26 119.2 . . ?
C22 C27 H27 119.7 . . ?
C26 C27 C22 120.6(2) . . ?
C26 C27 H27 119.7 . . ?
C25 C28 C31 109.8(2) . . ?
C29 C28 C25 108.6(2) . . ?
C29 C28 C31 109.2(3) . . ?
C30 C28 C25 112.4(2) . . ?
C30 C28 C29 108.6(3) . . ?
C30 C28 C31 108.1(3) . . ?
C28 C29 H29A 109.5 . . ?
C28 C29 H29B 109.5 . . ?
C28 C29 H29C 109.5 . . ?
H29A C29 H29B 109.5 . . ?
H29A C29 H29C 109.5 . . ?
H29B C29 H29C 109.5 . . ?
C28 C30 H30A 109.5 . . ?
C28 C30 H30B 109.5 . . ?
C28 C30 H30C 109.5 . . ?
H30A C30 H30B 109.5 . . ?
H30A C30 H30C 109.5 . . ?
H30B C30 H30C 109.5 . . ?
C28 C31 H31A 109.5 . . ?
C28 C31 H31B 109.5 . . ?
C28 C31 H31C 109.5 . . ?
H31A C31 H31B 109.5 . . ?
H31A C31 H31C 109.5 . . ?
H31B C31 H31C 109.5 . . ?
C33 C32 N21 122.1(2) . . ?
C37 C32 N21 121.2(2) . . ?
C37 C32 C33 116.8(3) . . ?
C32 C33 H33 119.5 . . ?
C34 C33 C32 121.1(3) . . ?
C34 C33 H33 119.5 . . ?
C33 C34 H34 118.8 . . ?
C33 C34 C35 122.3(3) . . ?
C35 C34 H34 118.8 . . ?
C34 C35 C38 121.0(3) . . ?
C36 C35 C34 115.9(3) . . ?
C36 C35 C38 123.0(3) . . ?
C35 C36 H36 118.8 . . ?
C37 C36 C35 122.4(3) . . ?
C37 C36 H36 118.8 . . ?
C32 C37 H37 119.3 . . ?
C36 C37 C32 121.4(3) . . ?
C36 C37 H37 119.3 . . ?
C35 C38 C39 107.2(5) . . ?
C35 C38 C40A 106.9(5) . . ?
C39A C38 C35 109.3(7) . . ?
C39A C38 C40A 110.2(11) . . ?
C39A C38 C41A 120.4(14) . . ?
C40 C38 C35 114.5(5) . . ?
C40 C38 C39 103.0(9) . . ?
C41 C38 C35 113.1(8) . . ?
C41 C38 C39 103.2(10) . . ?
C41 C38 C40 114.3(8) . . ?
C41A C38 C35 108.8(9) . . ?
C41A C38 C40A 100.3(7) . . ?
C38 C39 H39A 109.5 . . ?
C38 C39 H39B 109.5 . . ?
C38 C39 H39C 109.5 . . ?
H39A C39 H39B 109.5 . . ?
H39A C39 H39C 109.5 . . ?
H39B C39 H39C 109.5 . . ?
C38 C39A H39D 109.5 . . ?
C38 C39A H39E 109.5 . . ?
C38 C39A H39F 109.5 . . ?
H39D C39A H39E 109.5 . . ?
H39D C39A H39F 109.5 . . ?
H39E C39A H39F 109.5 . . ?
C38 C40 H40A 109.5 . . ?
C38 C40 H40B 109.5 . . ?
C38 C40 H40C 109.5 . . ?
H40A C40 H40B 109.5 . . ?
H40A C40 H40C 109.5 . . ?
H40B C40 H40C 109.5 . . ?
C38 C40A H40D 109.5 . . ?
C38 C40A H40E 109.5 . . ?
C38 C40A H40F 109.5 . . ?
H40D C40A H40E 109.5 . . ?
H40D C40A H40F 109.5 . . ?
H40E C40A H40F 109.5 . . ?
C38 C41 H41A 109.5 . . ?
C38 C41 H41B 109.5 . . ?
C38 C41 H41C 109.5 . . ?
H41A C41 H41B 109.5 . . ?
H41A C41 H41C 109.5 . . ?
H41B C41 H41C 109.5 . . ?
C38 C41A H41D 109.5 . . ?
C38 C41A H41E 109.5 . . ?
C38 C41A H41F 109.5 . . ?
H41D C41A H41E 109.5 . . ?
H41D C41A H41F 109.5 . . ?
H41E C41A H41F 109.5 . . ?
C43 C42 C2 118.2(2) . . ?
C47 C42 C2 123.6(2) . . ?
C47 C42 C43 118.0(2) . . ?
C42 C43 H43 119.6 . . ?
C44 C43 C42 120.9(2) . . ?
C44 C43 H43 119.6 . . ?
C43 C44 H44 119.5 . . ?
C43 C44 C45 121.0(2) . . ?
C45 C44 H44 119.5 . . ?
C44 C45 N48 118.3(2) . . ?
C46 C45 N48 122.8(2) . . ?
C46 C45 C44 118.7(2) . . ?
C45 C46 H46 120.0 . . ?
C45 C46 C47 120.0(2) . . ?
C47 C46 H46 120.0 . . ?
C42 C47 C46 121.4(2) . . ?
C42 C47 H47 119.3 . . ?
C46 C47 H47 119.3 . . ?
C50 C49 N48 119.2(2) . . ?
C50 C49 C54 119.4(2) . . ?
C54 C49 N48 121.3(2) . . ?
C49 C50 H50 119.9 . . ?
C49 C50 C51 120.3(2) . . ?
C51 C50 H50 119.9 . . ?
C50 C51 H51 119.1 . . ?
C50 C51 C52 121.8(2) . . ?
C52 C51 H51 119.1 . . ?
C51 C52 C55 119.9(2) . . ?
C53 C52 C51 116.6(2) . . ?
C53 C52 C55 123.4(2) . . ?
C52 C53 H53 118.8 . . ?
C52 C53 C54 122.4(2) . . ?
C54 C53 H53 118.8 . . ?
C49 C54 C53 119.5(2) . . ?
C49 C54 H54 120.3 . . ?
C53 C54 H54 120.3 . . ?
C52 C55 C56 109.1(2) . . ?
C52 C55 C57 110.2(2) . . ?
C57 C55 C56 108.6(2) . . ?
C58 C55 C52 112.6(2) . . ?
C58 C55 C56 108.1(2) . . ?
C58 C55 C57 108.2(2) . . ?
C55 C56 H56A 109.5 . . ?
C55 C56 H56B 109.5 . . ?
C55 C56 H56C 109.5 . . ?
H56A C56 H56B 109.5 . . ?
H56A C56 H56C 109.5 . . ?
H56B C56 H56C 109.5 . . ?
C55 C57 H57A 109.5 . . ?
C55 C57 H57B 109.5 . . ?
C55 C57 H57C 109.5 . . ?
H57A C57 H57B 109.5 . . ?
H57A C57 H57C 109.5 . . ?
H57B C57 H57C 109.5 . . ?
C55 C58 H58A 109.5 . . ?
C55 C58 H58B 109.5 . . ?
C55 C58 H58C 109.5 . . ?
H58A C58 H58B 109.5 . . ?
H58A C58 H58C 109.5 . . ?
H58B C58 H58C 109.5 . . ?
N48 C59 C60 120.4(2) . . ?
N48 C59 C64 123.1(2) . . ?
C60 C59 C64 116.4(2) . . ?
C59 C60 H60 119.3 . . ?
C61 C60 C59 121.4(3) . . ?
C61 C60 H60 119.3 . . ?
C60 C61 H61 118.6 . . ?
C60 C61 C62 122.7(3) . . ?
C62 C61 H61 118.6 . . ?
C61 C62 C63 115.6(3) . . ?
C61 C62 C65 123.5(3) . . ?
C63 C62 C65 120.8(3) . . ?
C62 C63 H63 118.6 . . ?
C64 C63 C62 122.8(3) . . ?
C64 C63 H63 118.6 . . ?
C59 C64 H64 119.5 . . ?
C63 C64 C59 121.0(2) . . ?
C63 C64 H64 119.5 . . ?
C62 C65 C66 108.4(3) . . ?
C62 C65 C67A 100.8(19) . . ?
C62 C65 C68A 103.0(16) . . ?
C66A C65 C62 128(2) . . ?
C66A C65 C67A 109.2(16) . . ?
C66A C65 C68A 108.6(16) . . ?
C67 C65 C62 109.6(3) . . ?
C67 C65 C66 104.3(4) . . ?
C67A C65 C68A 105.2(15) . . ?
C68 C65 C62 112.8(3) . . ?
C68 C65 C66 112.5(6) . . ?
C68 C65 C67 108.9(5) . . ?
C65 C66 H66A 109.5 . . ?
C65 C66 H66B 109.5 . . ?
C65 C66 H66C 109.5 . . ?
H66A C66 H66B 109.5 . . ?
H66A C66 H66C 109.5 . . ?
H66B C66 H66C 109.5 . . ?
C65 C66A H66D 109.5 . . ?
C65 C66A H66E 109.5 . . ?
C65 C66A H66F 109.5 . . ?
H66D C66A H66E 109.5 . . ?
H66D C66A H66F 109.5 . . ?
H66E C66A H66F 109.5 . . ?
C65 C67 H67A 109.5 . . ?
C65 C67 H67B 109.5 . . ?
C65 C67 H67C 109.5 . . ?
H67A C67 H67B 109.5 . . ?
H67A C67 H67C 109.5 . . ?
H67B C67 H67C 109.5 . . ?
C65 C67A H67D 109.5 . . ?
C65 C67A H67E 109.5 . . ?
C65 C67A H67F 109.5 . . ?
H67D C67A H67E 109.5 . . ?
H67D C67A H67F 109.5 . . ?
H67E C67A H67F 109.5 . . ?
C65 C68 H68A 109.5 . . ?
C65 C68 H68B 109.5 . . ?
C65 C68 H68C 109.5 . . ?
H68A C68 H68B 109.5 . . ?
H68A C68 H68C 109.5 . . ?
H68B C68 H68C 109.5 . . ?
C65 C68A H68D 109.5 . . ?
C65 C68A H68E 109.5 . . ?
C65 C68A H68F 109.5 . . ?
H68D C68A H68E 109.5 . . ?
H68D C68A H68F 109.5 . . ?
H68E C68A H68F 109.5 . . ?

loop_
_geom_torsion_atom_site_label_1
_geom_torsion_atom_site_label_2
_geom_torsion_atom_site_label_3
_geom_torsion_atom_site_label_4
_geom_torsion
_geom_torsion_site_symmetry_1
_geom_torsion_site_symmetry_2
_geom_torsion_site_symmetry_3
_geom_torsion_site_symmetry_4
_geom_torsion_publ_flag
O1 C12 C13 N14 7.5(3) . . . . ?
O1 C12 C13 C4 -173.8(2) . . . . ?
O2 C5 C6 C7 4.3(3) . . . . ?
O2 C5 C6 C11 -172.5(2) . . . . ?
N3 C2 C42 C43 -21.5(3) . . . . ?
N3 C2 C42 C47 154.3(2) . . . . ?
N3 C4 C5 O2 -0.7(3) . . . . ?
N3 C4 C5 C6 -179.7(2) . . . . ?
N3 C4 C13 N14 -8.5(3) . . . . ?
N3 C4 C13 C12 172.9(2) . . . . ?
N14 C1 C2 N3 -12.4(3) . . . . ?
N14 C1 C2 C42 167.6(2) . . . . ?
N14 C1 C15 C16 125.7(2) . . . . ?
N14 C1 C15 C20 -48.2(3) . . . . ?
N21 C18 C19 C20 -179.9(2) . . . . ?
N21 C22 C23 C24 176.8(2) . . . . ?
N21 C22 C27 C26 -177.5(2) . . . . ?
N21 C32 C33 C34 -177.4(3) . . . . ?
N21 C32 C37 C36 176.2(3) . . . . ?
N48 C45 C46 C47 175.8(2) . . . . ?
N48 C49 C50 C51 -176.1(2) . . . . ?
N48 C49 C54 C53 177.1(2) . . . . ?
N48 C59 C60 C61 -174.6(3) . . . . ?
N48 C59 C64 C63 174.8(2) . . . . ?
C1 N14 C13 C4 1.0(3) . . . . ?
C1 N14 C13 C12 179.7(2) . . . . ?
C1 C2 C42 C43 158.4(2) . . . . ?
C1 C2 C42 C47 -25.8(4) . . . . ?
C1 C15 C16 C17 -174.6(2) . . . . ?
C1 C15 C20 C19 175.1(2) . . . . ?
C2 N3 C4 C5 -175.3(2) . . . . ?
C2 N3 C4 C13 5.1(3) . . . . ?
C2 C1 C15 C16 -51.9(3) . . . . ?
C2 C1 C15 C20 134.1(3) . . . . ?
C2 C42 C43 C44 176.9(2) . . . . ?
C2 C42 C47 C46 -174.9(2) . . . . ?
C4 N3 C2 C1 4.9(3) . . . . ?
C4 N3 C2 C42 -175.1(2) . . . . ?
C4 C5 C6 C7 -176.6(2) . . . . ?
C4 C5 C6 C11 6.5(3) . . . . ?
C5 C4 C13 N14 171.9(2) . . . . ?
C5 C4 C13 C12 -6.7(3) . . . . ?
C5 C6 C7 C8 -175.0(2) . . . . ?
C5 C6 C11 C10 174.2(2) . . . . ?
C5 C6 C11 C12 -6.0(3) . . . . ?
C6 C7 C8 C9 0.3(4) . . . . ?
C6 C11 C12 O1 -179.8(2) . . . . ?
C6 C11 C12 C13 -0.9(3) . . . . ?
C7 C6 C11 C10 -2.7(3) . . . . ?
C7 C6 C11 C12 177.2(2) . . . . ?
C7 C8 C9 C10 -1.7(4) . . . . ?
C8 C9 C10 C11 0.9(4) . . . . ?
C9 C10 C11 C6 1.3(3) . . . . ?
C9 C10 C11 C12 -178.6(2) . . . . ?
C10 C11 C12 O1 0.1(3) . . . . ?
C10 C11 C12 C13 179.0(2) . . . . ?
C11 C6 C7 C8 1.9(3) . . . . ?
C11 C12 C13 N14 -171.4(2) . . . . ?
C11 C12 C13 C4 7.2(3) . . . . ?
C13 N14 C1 C2 9.0(3) . . . . ?
C13 N14 C1 C15 -168.8(2) . . . . ?
C13 C4 C5 O2 179.0(2) . . . . ?
C13 C4 C5 C6 -0.1(3) . . . . ?
C15 C1 C2 N3 165.2(2) . . . . ?
C15 C1 C2 C42 -14.8(4) . . . . ?
C15 C16 C17 C18 -0.4(4) . . . . ?
C16 C15 C20 C19 1.0(4) . . . . ?
C16 C17 C18 N21 -179.6(2) . . . . ?
C16 C17 C18 C19 0.8(4) . . . . ?
C17 C18 C19 C20 -0.3(4) . . . . ?
C18 N21 C22 C23 134.4(3) . . . . ?
C18 N21 C22 C27 -47.5(3) . . . . ?
C18 N21 C32 C33 139.6(3) . . . . ?
C18 N21 C32 C37 -40.2(4) . . . . ?
C18 C19 C20 C15 -0.6(4) . . . . ?
C20 C15 C16 C17 -0.5(3) . . . . ?
C22 N21 C18 C17 -47.4(3) . . . . ?
C22 N21 C18 C19 132.1(3) . . . . ?
C22 N21 C32 C33 -20.9(4) . . . . ?
C22 N21 C32 C37 159.3(3) . . . . ?
C22 C23 C24 C25 0.5(4) . . . . ?
C23 C22 C27 C26 0.7(4) . . . . ?
C23 C24 C25 C26 1.0(4) . . . . ?
C23 C24 C25 C28 179.6(3) . . . . ?
C24 C25 C26 C27 -1.7(4) . . . . ?
C24 C25 C28 C29 -112.8(3) . . . . ?
C24 C25 C28 C30 7.4(4) . . . . ?
C24 C25 C28 C31 127.8(3) . . . . ?
C25 C26 C27 C22 0.9(4) . . . . ?
C26 C25 C28 C29 65.8(3) . . . . ?
C26 C25 C28 C30 -174.0(3) . . . . ?
C26 C25 C28 C31 -53.6(4) . . . . ?
C27 C22 C23 C24 -1.3(4) . . . . ?
C28 C25 C26 C27 179.7(3) . . . . ?
C32 N21 C18 C17 152.0(2) . . . . ?
C32 N21 C18 C19 -28.4(4) . . . . ?
C32 N21 C22 C23 -64.8(3) . . . . ?
C32 N21 C22 C27 113.4(3) . . . . ?
C32 C33 C34 C35 0.8(4) . . . . ?
C33 C32 C37 C36 -3.6(5) . . . . ?
C33 C34 C35 C36 -2.6(5) . . . . ?
C33 C34 C35 C38 176.7(3) . . . . ?
C34 C35 C36 C37 1.3(5) . . . . ?
C34 C35 C38 C39 -45.0(9) . . . . ?
C34 C35 C38 C39A -86.5(15) . . . . ?
C34 C35 C38 C40 -158.5(11) . . . . ?
C34 C35 C38 C40A 154.2(8) . . . . ?
C34 C35 C38 C41 68.1(9) . . . . ?
C34 C35 C38 C41A 46.8(9) . . . . ?
C35 C36 C37 C32 1.8(6) . . . . ?
C36 C35 C38 C39 134.3(8) . . . . ?
C36 C35 C38 C39A 92.7(15) . . . . ?
C36 C35 C38 C40 20.7(12) . . . . ?
C36 C35 C38 C40A -26.5(8) . . . . ?
C36 C35 C38 C41 -112.6(9) . . . . ?
C36 C35 C38 C41A -134.0(8) . . . . ?
C37 C32 C33 C34 2.3(4) . . . . ?
C38 C35 C36 C37 -178.0(3) . . . . ?
C42 C43 C44 C45 -2.5(4) . . . . ?
C43 C42 C47 C46 0.9(3) . . . . ?
C43 C44 C45 N48 -174.1(2) . . . . ?
C43 C44 C45 C46 2.2(4) . . . . ?
C44 C45 C46 C47 -0.5(3) . . . . ?
C45 N48 C49 C50 65.3(3) . . . . ?
C45 N48 C49 C54 -112.5(3) . . . . ?
C45 N48 C59 C60 -163.3(3) . . . . ?
C45 N48 C59 C64 20.7(4) . . . . ?
C45 C46 C47 C42 -1.1(4) . . . . ?
C47 C42 C43 C44 0.9(3) . . . . ?
C49 N48 C45 C44 36.0(3) . . . . ?
C49 N48 C45 C46 -140.2(2) . . . . ?
C49 N48 C59 C60 15.9(4) . . . . ?
C49 N48 C59 C64 -160.1(2) . . . . ?
C49 C50 C51 C52 -0.9(4) . . . . ?
C50 C49 C54 C53 -0.7(4) . . . . ?
C50 C51 C52 C53 -1.0(4) . . . . ?
C50 C51 C52 C55 176.8(2) . . . . ?
C51 C52 C53 C54 2.0(4) . . . . ?
C51 C52 C55 C56 -66.1(3) . . . . ?
C51 C52 C55 C57 53.0(3) . . . . ?
C51 C52 C55 C58 173.9(2) . . . . ?
C52 C53 C54 C49 -1.2(4) . . . . ?
C53 C52 C55 C56 111.5(3) . . . . ?
C53 C52 C55 C57 -129.4(3) . . . . ?
C53 C52 C55 C58 -8.5(3) . . . . ?
C54 C49 C50 C51 1.7(4) . . . . ?
C55 C52 C53 C54 -175.7(2) . . . . ?
C59 N48 C45 C44 -144.8(2) . . . . ?
C59 N48 C45 C46 39.0(4) . . . . ?
C59 N48 C49 C50 -114.0(3) . . . . ?
C59 N48 C49 C54 68.2(3) . . . . ?
C59 C60 C61 C62 -0.4(5) . . . . ?
C60 C59 C64 C63 -1.4(4) . . . . ?
C60 C61 C62 C63 -1.1(5) . . . . ?
C60 C61 C62 C65 178.5(3) . . . . ?
C61 C62 C63 C64 1.3(4) . . . . ?
C61 C62 C65 C66 -122.1(4) . . . . ?
C61 C62 C65 C66A -170(2) . . . . ?
C61 C62 C65 C67 124.7(4) . . . . ?
C61 C62 C65 C67A 65.2(17) . . . . ?
C61 C62 C65 C68 3.2(7) . . . . ?
C61 C62 C65 C68A -43.2(14) . . . . ?
C62 C63 C64 C59 0.0(4) . . . . ?
C63 C62 C65 C66 57.5(5) . . . . ?
C63 C62 C65 C66A 10(2) . . . . ?
C63 C62 C65 C67 -55.7(5) . . . . ?
C63 C62 C65 C67A -115.1(17) . . . . ?
C63 C62 C65 C68 -177.2(6) . . . . ?
C63 C62 C65 C68A 136.4(14) . . . . ?
C64 C59 C60 C61 1.7(4) . . . . ?
C65 C62 C63 C64 -178.3(3) . . . . ?

_shelx_res_file                  
;
TITL PSEZC2
    psezc2.res
    created by SHELXL-2019/3 at 15:53:40 on 07-Sep-2023
REM Shelx file produced by Sir2011 on Wed Feb 08 2023 at 12:25:29
REM Structure name: PSEZC2
CELL 1.54184 5.96578 17.868531 25.15992 76.9321 86.2334 86.2479
ZERR 2 0.000246 0.000745 0.001011 0.0035 0.0033 0.0034
LATT 1
SFAC C H N O
UNIT 128 128 8 4
DFIX 1.53 C66A C65 C66 C65 C68A C65 C68 C65 C67A C65 C67 C65 C41A C38 C39 =
 C38 C39A C38 C40 C38 C40A C38 C41 C38
SIMU C38 > C41A C65 > C68A
DANG 2.51 0.02 C67A C66A C67A C68A C66A C68A
RIGU C38 > C41A C65 C66 C67 C68

L.S. 5 0 31
PLAN  5
SIZE 0.01 0.03 0.1
TEMP -148
CONF
MORE -1
BOND $H
fmap 2 53
acta
REM <olex2.extras>
REM <HklSrc "%.\\PSEZC2.hkl">
REM </olex2.extras>

WGHT    0.075200    0.017100
FVAR       0.90832   0.51881   0.88119
O1    4    1.683916    0.435693    0.035959    11.00000    0.02895    0.02619 =
         0.03680   -0.00868   -0.00163   -0.00800
O2    4    1.126732    0.297270   -0.067515    11.00000    0.03801    0.03616 =
         0.03446   -0.01256    0.00244   -0.01489
N3    3    1.035570    0.293227    0.041695    11.00000    0.02748    0.02127 =
         0.02981   -0.00658    0.00020   -0.00454
N14   3    1.295453    0.379071    0.091482    11.00000    0.02718    0.02232 =
         0.02852   -0.00780    0.00159   -0.00569
N21   3    0.849743    0.453181    0.310540    11.00000    0.03675    0.03411 =
         0.02808   -0.01153   -0.00140   -0.00109
N48   3    0.319366    0.088663    0.196141    11.00000    0.03253    0.02761 =
         0.02988   -0.01270    0.00539   -0.01372
C1    1    1.109409    0.347162    0.117093    11.00000    0.02644    0.02148 =
         0.02818   -0.00576   -0.00318   -0.00290
C2    1    0.989050    0.297303    0.093486    11.00000    0.02663    0.02169 =
         0.02434   -0.00510   -0.00062   -0.00363
C4    1    1.208277    0.332543    0.014274    11.00000    0.02650    0.01732 =
         0.02942   -0.00516    0.00078   -0.00270
C5    1    1.246147    0.332302   -0.044893    11.00000    0.02790    0.02108 =
         0.03252   -0.00766   -0.00026   -0.00338
C6    1    1.436886    0.375315   -0.074882    11.00000    0.02968    0.01699 =
         0.02912   -0.00565    0.00177   -0.00243
C7    1    1.470170    0.379823   -0.130525    11.00000    0.03489    0.02416 =
         0.03139   -0.00673    0.00089   -0.00329
AFIX  43
H7    2    1.364219    0.359030   -0.149049    11.00000   -1.20000
AFIX   0
C8    1    1.656474    0.414355   -0.159547    11.00000    0.04102    0.02608 =
         0.03160   -0.00723    0.00591   -0.00315
AFIX  43
H8    2    1.677921    0.417428   -0.197715    11.00000   -1.20000
AFIX   0
C9    1    1.811325    0.444393   -0.132094    11.00000    0.03735    0.02507 =
         0.03627   -0.00713    0.01040   -0.00634
AFIX  43
H9    2    1.941147    0.466869   -0.151535    11.00000   -1.20000
AFIX   0
C10   1    1.778506    0.441906   -0.077050    11.00000    0.03276    0.01912 =
         0.03940   -0.00781    0.00378   -0.00511
AFIX  43
H10   2    1.884761    0.463301   -0.058992    11.00000   -1.20000
AFIX   0
C11   1    1.589574    0.408061   -0.047410    11.00000    0.03033    0.01873 =
         0.03147   -0.00700    0.00232   -0.00293
C12   1    1.553884    0.407416    0.011428    11.00000    0.02726    0.01904 =
         0.03253   -0.00534   -0.00308   -0.00219
C13   1    1.345972    0.371334    0.040407    11.00000    0.02833    0.01780 =
         0.02851   -0.00453   -0.00079   -0.00303
C15   1    1.038947    0.370115    0.168879    11.00000    0.02825    0.02175 =
         0.02747   -0.00619    0.00208   -0.00970
C16   1    0.821005    0.400651    0.176916    11.00000    0.02827    0.02540 =
         0.02994   -0.00687   -0.00158   -0.00873
AFIX  43
H16   2    0.713533    0.402633    0.150327    11.00000   -1.20000
AFIX   0
C17   1    0.760637    0.428060    0.223421    11.00000    0.02768    0.02744 =
         0.03194   -0.00917    0.00183   -0.00632
AFIX  43
H17   2    0.612303    0.449017    0.228428    11.00000   -1.20000
AFIX   0
C18   1    0.917031    0.425049    0.263093    11.00000    0.03038    0.02728 =
         0.02846   -0.00894    0.00228   -0.00848
C19   1    1.134405    0.395047    0.254730    11.00000    0.02890    0.03362 =
         0.02937   -0.00903   -0.00182   -0.00710
AFIX  43
H19   2    1.242556    0.392878    0.281191    11.00000   -1.20000
AFIX   0
C20   1    1.193191    0.368356    0.207883    11.00000    0.02387    0.03014 =
         0.03167   -0.00827   -0.00062   -0.00652
AFIX  43
H20   2    1.342425    0.348448    0.202439    11.00000   -1.20000
AFIX   0
C22   1    0.730893    0.526609    0.303605    11.00000    0.03183    0.02923 =
         0.02904   -0.01140   -0.00125   -0.00457
C23   1    0.540704    0.535947    0.336577    11.00000    0.03385    0.03408 =
         0.03373   -0.00493    0.00470   -0.00280
AFIX  43
H23   2    0.485053    0.493024    0.362498    11.00000   -1.20000
AFIX   0
C24   1    0.431250    0.607990    0.331789    11.00000    0.03096    0.03959 =
         0.03424   -0.01051    0.00541   -0.00176
AFIX  43
H24   2    0.301665    0.613526    0.354900    11.00000   -1.20000
AFIX   0
C25   1    0.506029    0.672443    0.294040    11.00000    0.03319    0.03310 =
         0.03095   -0.00996   -0.00366   -0.00477
C26   1    0.693838    0.661257    0.260576    11.00000    0.03834    0.02938 =
         0.03396   -0.00747    0.00064   -0.00766
AFIX  43
H26   2    0.746910    0.703654    0.233721    11.00000   -1.20000
AFIX   0
C27   1    0.805859    0.589817    0.265351    11.00000    0.03287    0.03738 =
         0.03252   -0.01504    0.00483   -0.00763
AFIX  43
H27   2    0.935186    0.584125    0.242196    11.00000   -1.20000
AFIX   0
C28   1    0.387143    0.752731    0.287647    11.00000    0.03879    0.03483 =
         0.04016   -0.00847   -0.00269    0.00012
C29   1    0.284288    0.774783    0.231733    11.00000    0.05183    0.04252 =
         0.04340   -0.00193   -0.00891   -0.00512
AFIX 137
H29A  2    0.173348    0.737620    0.229582    11.00000   -1.50000
H29B  2    0.403187    0.774517    0.202974    11.00000   -1.50000
H29C  2    0.210460    0.826335    0.226836    11.00000   -1.50000
AFIX   0
C30   1    0.200686    0.755480    0.331581    11.00000    0.05569    0.04681 =
         0.04682   -0.01090    0.00146    0.01166
AFIX 137
H30A  2    0.263266    0.739586    0.367712    11.00000   -1.50000
H30B  2    0.084517    0.720572    0.328536    11.00000   -1.50000
H30C  2    0.134245    0.808053    0.326777    11.00000   -1.50000
AFIX   0
C31   1    0.558294    0.811962    0.291106    11.00000    0.05192    0.03645 =
         0.06903   -0.01883   -0.00769   -0.00122
AFIX 137
H31A  2    0.672877    0.814415    0.261098    11.00000   -1.50000
H31B  2    0.630347    0.796556    0.326101    11.00000   -1.50000
H31C  2    0.480722    0.862659    0.288325    11.00000   -1.50000
AFIX   0
C32   1    0.954953    0.422726    0.360170    11.00000    0.03413    0.03259 =
         0.02639   -0.00613    0.00302   -0.00633
C33   1    1.009600    0.469147    0.394511    11.00000    0.03493    0.03436 =
         0.03421   -0.01403    0.00113   -0.00702
AFIX  43
H33   2    0.970174    0.522712    0.385319    11.00000   -1.20000
AFIX   0
C34   1    1.120241    0.438593    0.441744    11.00000    0.03872    0.04939 =
         0.03353   -0.01582   -0.00190   -0.00499
AFIX  43
H34   2    1.153299    0.471842    0.464469    11.00000   -1.20000
AFIX   0
C35   1    1.184976    0.360815    0.457206    11.00000    0.05006    0.05633 =
         0.03036   -0.01384   -0.00137    0.01075
C36   1    1.123609    0.315020    0.423501    11.00000    0.07674    0.04305 =
         0.03631   -0.00832   -0.00315    0.00939
AFIX  43
H36   2    1.161560    0.261363    0.432889    11.00000   -1.20000
AFIX   0
C37   1    1.009408    0.344492    0.376807    11.00000    0.06488    0.03691 =
         0.03329   -0.01149   -0.00375   -0.00230
AFIX  43
H37   2    0.967031    0.310550    0.355544    11.00000   -1.20000
AFIX   0
C38   1    1.318261    0.329479    0.508196    11.00000    0.06291    0.07500 =
         0.03361   -0.01199   -0.00742    0.02071
PART 1
C39   1    1.517158    0.388547    0.507253    21.00000    0.05725    0.16518 =
         0.06565    0.03377   -0.02899   -0.02973
AFIX 137
H39A  2    1.450935    0.436706    0.515250    21.00000   -1.50000
H39B  2    1.595323    0.399257    0.471060    21.00000   -1.50000
H39C  2    1.624471    0.365097    0.534885    21.00000   -1.50000
AFIX   0
PART 2
C39A  1    1.552673    0.337019    0.494103   -21.00000    0.04372    0.28217 =
         0.06568    0.03777   -0.00539    0.03104
AFIX 137
H39D  2    1.582202    0.391498    0.480365   -21.00000   -1.50000
H39E  2    1.598057    0.308614    0.465745   -21.00000   -1.50000
H39F  2    1.638699    0.316123    0.526525   -21.00000   -1.50000
AFIX   0
PART 1
C40   1    1.445161    0.255215    0.508663    21.00000    0.14015    0.13559 =
         0.06666   -0.04054   -0.04811    0.08771
AFIX 137
H40A  2    1.558615    0.261921    0.478213    21.00000   -1.50000
H40B  2    1.341266    0.216709    0.504842    21.00000   -1.50000
H40C  2    1.519508    0.237913    0.543244    21.00000   -1.50000
AFIX   0
PART 2
C40A  1    1.264004    0.238190    0.529494   -21.00000    0.17169    0.05544 =
         0.04448   -0.00903   -0.04471    0.03229
AFIX 137
H40D  2    1.321527    0.209901    0.501889   -21.00000   -1.50000
H40E  2    1.101088    0.233396    0.535454   -21.00000   -1.50000
H40F  2    1.337061    0.216864    0.563831   -21.00000   -1.50000
AFIX   0
PART 1
C41   1    1.188285    0.332235    0.558824    21.00000    0.06357    0.09124 =
         0.03311    0.01206    0.00016    0.00919
AFIX 137
H41A  2    1.073254    0.294013    0.565228    21.00000   -1.50000
H41B  2    1.115547    0.383664    0.556040    21.00000   -1.50000
H41C  2    1.288569    0.320882    0.589283    21.00000   -1.50000
AFIX   0
PART 2
C41A  1    1.211628    0.360564    0.553721   -21.00000    0.09664    0.05319 =
         0.02734    0.00284   -0.01327    0.00527
AFIX 137
H41D  2    1.050777    0.351126    0.557222   -21.00000   -1.50000
H41E  2    1.231226    0.416045    0.546495   -21.00000   -1.50000
H41F  2    1.281956    0.335197    0.587727   -21.00000   -1.50000
AFIX   0
PART 0
C42   1    0.808668    0.247463    0.123009    11.00000    0.02459    0.02063 =
         0.02781   -0.00667   -0.00147   -0.00510
C43   1    0.654199    0.222381    0.092031    11.00000    0.03043    0.02224 =
         0.02599   -0.00798   -0.00024   -0.00424
AFIX  43
H43   2    0.662509    0.239432    0.053382    11.00000   -1.20000
AFIX   0
C44   1    0.490277    0.173265    0.116922    11.00000    0.02758    0.02612 =
         0.02745   -0.01111    0.00042   -0.00866
AFIX  43
H44   2    0.383513    0.158572    0.095302    11.00000   -1.20000
AFIX   0
C45   1    0.478950    0.144839    0.173397    11.00000    0.02580    0.02243 =
         0.03012   -0.00940    0.00545   -0.00812
C46   1    0.631730    0.169090    0.204657    11.00000    0.03293    0.02579 =
         0.02378   -0.00743   -0.00088   -0.00772
AFIX  43
H46   2    0.626061    0.150687    0.243197    11.00000   -1.20000
AFIX   0
C47   1    0.793519    0.220545    0.179303    11.00000    0.02857    0.02212 =
         0.02996   -0.00741   -0.00335   -0.00684
AFIX  43
H47   2    0.895298    0.237455    0.201071    11.00000   -1.20000
AFIX   0
C49   1    0.285281    0.034681    0.163309    11.00000    0.03082    0.02465 =
         0.02661   -0.00842    0.00467   -0.01159
C50   1    0.460627   -0.016056    0.153933    11.00000    0.02440    0.02814 =
         0.03262   -0.00906    0.00094   -0.00857
AFIX  43
H50   2    0.598456   -0.017011    0.171020    11.00000   -1.20000
AFIX   0
C51   1    0.436219   -0.065502    0.119737    11.00000    0.02509    0.02691 =
         0.03350   -0.01102   -0.00004   -0.00416
AFIX  43
H51   2    0.559246   -0.099460    0.113390    11.00000   -1.20000
AFIX   0
C52   1    0.236161   -0.066796    0.094392    11.00000    0.02702    0.02085 =
         0.02992   -0.00655    0.00262   -0.00859
C53   1    0.060617   -0.016734    0.105830    11.00000    0.02470    0.02609 =
         0.03633   -0.00995   -0.00022   -0.00627
AFIX  43
H53   2   -0.079726   -0.017307    0.090176    11.00000   -1.20000
AFIX   0
C54   1    0.083178    0.034169    0.139386    11.00000    0.02833    0.02476 =
         0.03802   -0.01195    0.00224   -0.00516
AFIX  43
H54   2   -0.039225    0.068312    0.145824    11.00000   -1.20000
AFIX   0
C55   1    0.221011   -0.119465    0.054516    11.00000    0.02745    0.02376 =
         0.03508   -0.00984   -0.00293   -0.00532
C56   1    0.378030   -0.091650    0.003815    11.00000    0.03022    0.04016 =
         0.03566   -0.01770    0.00204   -0.01053
AFIX 137
H56A  2    0.534035   -0.096098    0.014633    11.00000   -1.50000
H56B  2    0.337147   -0.037797   -0.012746    11.00000   -1.50000
H56C  2    0.362885   -0.123346   -0.022724    11.00000   -1.50000
AFIX   0
C57   1    0.295900   -0.202512    0.081554    11.00000    0.03899    0.02691 =
         0.04664   -0.01304   -0.00988   -0.00287
AFIX 137
H57A  2    0.201238   -0.220224    0.114801    11.00000   -1.50000
H57B  2    0.453279   -0.204363    0.090975    11.00000   -1.50000
H57C  2    0.280947   -0.235914    0.056132    11.00000   -1.50000
AFIX   0
C58   1   -0.015652   -0.119739    0.035583    11.00000    0.02926    0.02680 =
         0.04155   -0.01237   -0.00155   -0.00348
AFIX 137
H58A  2   -0.063686   -0.067636    0.016500    11.00000   -1.50000
H58B  2   -0.118826   -0.137019    0.067314    11.00000   -1.50000
H58C  2   -0.017021   -0.154737    0.010728    11.00000   -1.50000
AFIX   0
C59   1    0.202287    0.083194    0.246560    11.00000    0.02791    0.02955 =
         0.02711   -0.00691    0.00136   -0.00589
C60   1    0.095482    0.015793    0.271856    11.00000    0.04518    0.02913 =
         0.04059   -0.00881    0.00890   -0.01330
AFIX  43
H60   2    0.114323   -0.027705    0.255870    11.00000   -1.20000
AFIX   0
C61   1   -0.036370    0.011244    0.319447    11.00000    0.05279    0.04253 =
         0.03879   -0.00575    0.01294   -0.01947
AFIX  43
H61   2   -0.106524   -0.035469    0.335115    11.00000   -1.20000
AFIX   0
C62   1   -0.070865    0.072098    0.345423    11.00000    0.03948    0.05438 =
         0.03483   -0.01144    0.00566   -0.00809
C63   1    0.040297    0.138468    0.320729    11.00000    0.03612    0.04197 =
         0.03469   -0.01818   -0.00097   -0.00357
AFIX  43
H63   2    0.024192    0.181249    0.337497    11.00000   -1.20000
AFIX   0
C64   1    0.172491    0.144606    0.273040    11.00000    0.03246    0.02957 =
         0.02966   -0.00851    0.00047   -0.00614
AFIX  43
H64   2    0.244492    0.191116    0.257879    11.00000   -1.20000
AFIX   0
C65   1   -0.221423    0.068866    0.397722    11.00000    0.05218    0.08614 =
         0.04235   -0.02003    0.01499   -0.01655
PART 1
C66   1   -0.406867    0.134786    0.386159    31.00000    0.04578    0.18793 =
         0.05300   -0.03021    0.01639    0.02607
AFIX 137
H66A  2   -0.497874    0.127599    0.356830    31.00000   -1.50000
H66B  2   -0.336421    0.184346    0.375023    31.00000   -1.50000
H66C  2   -0.503305    0.134002    0.419330    31.00000   -1.50000
AFIX   0
PART 2
C66A  1   -0.299249    0.134131    0.424454   -31.00000    0.15598
AFIX  33
H66D  2   -0.393792    0.114495    0.457375   -31.00000   -1.50000
H66E  2   -0.168268    0.157298    0.434448   -31.00000   -1.50000
H66F  2   -0.386298    0.173046    0.398923   -31.00000   -1.50000
AFIX   0
PART 1
C67   1   -0.086823    0.088580    0.441671    31.00000    0.07908    0.12600 =
         0.03202   -0.02220    0.01203   -0.01283
AFIX 137
H67A  2   -0.035803    0.141001    0.429178    31.00000   -1.50000
H67B  2    0.043878    0.052280    0.448789    31.00000   -1.50000
H67C  2   -0.181969    0.085141    0.475315    31.00000   -1.50000
AFIX   0
PART 2
C67A  1   -0.088855    0.006204    0.439097   -31.00000    0.11183
AFIX  33
H67D  2   -0.037871   -0.036382    0.421889   -31.00000   -1.50000
H67E  2    0.041704    0.028606    0.449986   -31.00000   -1.50000
H67F  2   -0.187024   -0.013021    0.471437   -31.00000   -1.50000
AFIX   0
PART 1
C68   1   -0.316099   -0.007807    0.419249    31.00000    0.24043    0.12294 =
         0.12479   -0.07073    0.14623   -0.12122
AFIX 137
H68A  2   -0.193381   -0.047557    0.424739    31.00000   -1.50000
H68B  2   -0.417671   -0.018248    0.393022    31.00000   -1.50000
H68C  2   -0.399589   -0.008105    0.454160    31.00000   -1.50000
AFIX   0
PART 2
C68A  1   -0.434829    0.028418    0.386136   -31.00000    0.07215
AFIX  33
H68D  2   -0.386724   -0.014216    0.368726   -31.00000   -1.50000
H68E  2   -0.519220    0.008577    0.420663   -31.00000   -1.50000
H68F  2   -0.531009    0.065788    0.361829   -31.00000   -1.50000
AFIX   0
HKLF 4


REM  PSEZC2
REM wR2 = 0.1678, GooF = S = 1.016, Restrained GooF = 1.020 for all data
REM R1 = 0.0604 for 5983 Fo > 4sig(Fo) and 0.1192 for all 10255 data
REM 687 parameters refined using 207 restraints

END

WGHT      0.0752      0.0171

REM Highest difference peak  0.310,  deepest hole -0.296,  1-sigma level  0.059
Q1    1  -0.4519 -0.0002  0.3820  11.00000  0.05    0.31
Q2    1  -0.0961 -0.0392  0.4389  11.00000  0.05    0.31
Q3    1  -0.4794  0.0814  0.3780  11.00000  0.05    0.27
Q4    1   1.4953  0.3428  0.1153  11.00000  0.05    0.20
Q5    1   0.8307  0.1211  0.2582  11.00000  0.05    0.19
;
_shelx_res_checksum              69443


_exptl_crystal_recrystallization_method Sublimation
_exptl_crystal_preparation       Luminescent
